# Supplementary material for: Single-cell transcriptomics of staged oocytes and somatic cells reveal novel regulators of follicle activation
Source: Reproduction. 2022 Jun 17;164(2):55–70. doi: 10.1530/REP-22-0053 (PMC9354060; doi:10.1530/REP-22-0053)
Supplement: Table 2. Gene ontology analysis. [file supplementary_table_2.xlsx]

## Sheet: DESeq_T_primordial oocyte
DESeq2 result: Transitioning oocytes to primordial follicle oocytes
gene	p_val	avg_log2FC	pct.1	pct.2	p_val_adj
Hmgb2	1.32429e-50	-9.31951	0	0.5	3.07699e-46
Map3k6	1.53294e-50	-9.46688	0	0.5	3.56178e-46
Dusp12	2.78382e-49	-8.9056	0	0.5	6.4682e-45
Rbx1	2.13314e-48	-8.48266	0	0.5	4.95635e-44
Rpl26	3.18215e-48	-8.29429	0	0.5	7.39373e-44
Rpl41	2.42635e-47	-8.06224	0	0.5	5.63762e-43
Top1	4.20505e-47	-8.15228	0	0.5	9.77043e-43
Hcfc1r1	6.45643e-46	-7.65617	0	0.5	1.50015e-41
Naca	2.18629e-45	-8.78253	0	0.5	5.07984e-41
Lsm10	9.88277e-45	-7.70736	0	0.5	2.29626e-40
Padi6	2.57221e-44	14.2695	0.789	0	5.97654e-40
Pttg1	7.1334e-38	-10.8097	0	0.5	1.65745e-33
Dnmt1	2.00676e-34	11.8397	0.789	0	4.66271e-30
Ngrn	5.42166e-34	6.08411	0.947	0	1.25972e-29
Sssca1	1.8361e-33	6.40581	0.947	0	4.26617e-29
Igbp1	8.57072e-32	6.54161	0.947	0	1.99141e-27
Ubc	2.1041e-30	9.82194	0.789	0	4.88888e-26
Nup214	3.42012e-29	9.52768	0.789	0	7.94665e-25
Cpeb1	9.10079e-29	10.4001	0.789	0	2.11457e-24
Hdlbp	1.17825e-28	8.73702	0.789	0	2.73766e-24
Astl	2.45744e-28	10.3096	0.789	0	5.70987e-24
Dcaf8	4.58512e-28	9.12996	0.789	0	1.06535e-23
Npm1	8.30807e-28	8.94329	0.789	0	1.93038e-23
Rpl10a	1.78009e-27	9.32394	0.789	0	4.13604e-23
Cfl1	9.55406e-27	8.2074	0.789	0	2.21989e-22
Dazap2	1.4194e-26	8.33539	0.789	0	3.29798e-22
Eef1d	1.47989e-26	8.42096	0.789	0	3.43853e-22
Tax1bp1	4.42993e-26	7.96426	0.789	0	1.02929e-21
Pou5f1	1.36438e-25	7.94529	0.789	0	3.17013e-21
Tfcp2	2.69513e-25	9.10962	0.789	0	6.26213e-21
Btf3l4	2.88243e-25	7.99435	0.789	0	6.69732e-21
Nfrkb	3.66251e-25	7.72971	0.789	0	8.50983e-21
Mcph1	4.7227e-25	8.19528	0.789	0	1.09732e-20
Tpd52	6.66312e-25	7.60694	0.789	0	1.54818e-20
Tmem201	1.21856e-24	8.89689	0.789	0	2.83133e-20
Atxn2l	1.66e-24	8.84169	0.789	0	3.85702e-20
Timm17a	1.83391e-24	7.59246	0.789	0	4.26108e-20
Mov10l1	2.15362e-24	8.03516	0.789	0	5.00393e-20
Mtfr1l	3.20551e-24	7.56866	0.789	0	7.44801e-20
Psma7	3.26973e-24	7.93011	0.789	0	7.59721e-20
Myo10	4.92272e-24	7.90816	0.789	0	1.14379e-19
Txn2	6.9855e-24	7.55095	0.789	0	1.62308e-19
Fam46c	8.02994e-24	8.32997	0.789	0	1.86576e-19
Prrc2c	8.36035e-24	7.30378	0.789	0	1.94253e-19
Tpx2	1.03766e-23	7.31717	0.789	0	2.41101e-19
Dedd	1.23249e-23	7.22882	0.789	0	2.86369e-19
Gins2	4.45312e-23	7.53712	0.789	0	1.03468e-18
Ano10	6.51246e-23	7.28443	0.789	0	1.51317e-18
Lrrc14	1.19084e-22	7.92606	0.789	0	2.76692e-18
Farsb	1.41019e-22	7.42096	0.789	0	3.27657e-18
Lhx8	1.62253e-22	7.53834	0.789	0	3.76996e-18
Aldh7a1	1.75082e-22	7.40581	0.789	0	4.06802e-18
Tmem214	1.82178e-22	7.50779	0.789	0	4.2329e-18
Dnah17	3.91175e-22	7.11949	0.789	0	9.08896e-18
Yipf1	4.40866e-22	7.146	0.789	0	1.02435e-17
Psma3	6.35707e-22	6.79373	0.789	0	1.47707e-17
Rbm18	7.2556e-22	7.19916	0.789	0	1.68584e-17
RP23-459M2.1	7.62874e-22	6.83489	0.789	0	1.77254e-17
Rspo2	8.42917e-22	7.70772	0.789	0	1.95852e-17
Elavl2	1.19223e-21	7.52232	0.789	0	2.77015e-17
Pak1ip1	1.28001e-21	6.6552	0.789	0	2.97411e-17
Chmp2a	1.2883e-21	7.21917	0.789	0	2.99337e-17
Ap2s1	1.74829e-21	6.67688	0.789	0	4.06216e-17
Map1lc3b	2.32767e-21	6.77652	0.789	0	5.40833e-17
Cttn	2.60869e-21	6.51694	0.789	0	6.0613e-17
Lsm1	3.02441e-21	6.7272	0.789	0	7.02722e-17
Dync1h1	3.37061e-21	6.86972	0.789	0	7.83161e-17
Vil1	4.80782e-21	7.15934	0.789	0	1.1171e-16
Sypl	5.99228e-21	6.86712	0.789	0	1.39231e-16
Pdzd2	6.60723e-21	6.52191	0.789	0	1.53519e-16
RP23-349I9.6	8.14171e-21	6.85864	0.789	0	1.89173e-16
Hsbp1	9.10752e-21	6.52933	0.789	0	2.11613e-16
Sec23a	1.30805e-20	7.00415	0.789	0	3.03927e-16
Vps26a	1.34105e-20	7.16781	0.789	0	3.11594e-16
Emg1	1.60198e-20	6.69605	0.789	0	3.7222e-16
Rps18	2.23098e-20	7.16305	0.789	0	5.18369e-16
Rab14	2.53358e-20	6.5554	0.789	0	5.88676e-16
Soat1	2.67893e-20	6.69898	0.789	0	6.22449e-16
Tnpo1	2.91342e-20	6.68724	0.789	0	6.76933e-16
Arl8b	3.42372e-20	7.32572	0.789	0	7.95501e-16
Wdr76	4.00002e-20	6.51694	0.789	0	9.29404e-16
Neb	6.74846e-20	6.76749	0.789	0	1.56801e-15
Ecd	6.81712e-20	6.49691	0.789	0	1.58396e-15
Timm9	7.40041e-20	6.31622	0.789	0	1.71949e-15
Rhot1	7.57366e-20	7.4646	0.789	0	1.75974e-15
Gtpbp4	7.60098e-20	6.01534	0.789	0	1.76609e-15
Mrpl4	7.86212e-20	6.4927	0.789	0	1.82676e-15
Elp3	7.93787e-20	7.18357	0.737	0	1.84436e-15
Git2	9.64127e-20	6.63929	0.789	0	2.24015e-15
Bag6	9.96353e-20	6.6687	0.789	0	2.31503e-15
Baz2a	1.04996e-19	6.41918	0.789	0	2.43958e-15
Rreb1	1.08712e-19	6.86907	0.789	0	2.52592e-15
Mast2	1.14271e-19	6.39503	0.789	0	2.65508e-15
Vrk1	1.4991e-19	5.92825	0.789	0	3.48316e-15
Cic	2.1483e-19	6.38143	0.789	0	4.99157e-15
Rbm25	3.13402e-19	5.89034	0.789	0	7.2819e-15
Stradb	3.51442e-19	6.3557	0.789	0	8.16575e-15
Rpl22	4.17225e-19	5.95909	0.789	0	9.69423e-15
Eif4e2	4.268e-19	6.12385	0.789	0	9.91669e-15
Gng12	5.12683e-19	6.01299	0.789	0	1.19122e-14
Rps13	6.75494e-19	6.50946	0.789	0	1.56951e-14
Eea1	7.18703e-19	5.73078	0.789	0	1.66991e-14
Paics	9.0982e-19	6.28345	0.789	0	2.11397e-14
Sap30bp	9.73782e-19	5.8501	0.789	0	2.26258e-14
Srek1	1.25576e-18	5.55782	0.789	0	2.91775e-14
Snrpd3	1.65523e-18	5.76749	0.789	0	3.84593e-14
Ncoa2	1.78468e-18	7.04036	0.737	0	4.1467e-14
Gid4	1.90813e-18	6.04439	0.789	0	4.43354e-14
Serhl	2.06541e-18	5.87361	0.789	0	4.79897e-14
Zcchc7	2.15963e-18	6.00828	0.789	0	5.0179e-14
Arpc4	2.19629e-18	6.32572	0.737	0	5.10308e-14
Psmd13	2.2719e-18	6.06496	0.789	0	5.27876e-14
Nup50	2.53303e-18	6.88521	0.737	0	5.88549e-14
Timeless	3.12819e-18	5.72218	0.789	0	7.26834e-14
Mlx	3.24645e-18	6.18982	0.789	0	7.54314e-14
Zfp68	3.37903e-18	6.18878	0.789	0	7.85118e-14
Polr2m	3.8052e-18	6.77444	0.789	0	8.84139e-14
Jag1	4.30295e-18	6.03632	0.789	0	9.99791e-14
Taf12	4.53426e-18	5.7633	0.789	0	1.05354e-13
Ift22	5.25625e-18	5.74076	0.789	0	1.22129e-13
Stx17	6.83233e-18	6.13578	0.737	0	1.58749e-13
Hsd3b3	7.20148e-18	7.49227	0.737	0	1.67326e-13
Dpf2	7.25975e-18	6	0.789	0	1.6868e-13
N4bp2	7.53872e-18	6.00237	0.789	0	1.75162e-13
Kif14	9.94438e-18	6.16676	0.737	0	2.31058e-13
Mob2	1.0154e-17	5.7605	0.789	0	2.35929e-13
Taf3	1.05866e-17	6.23589	0.737	0	2.45979e-13
Mtus2	1.18347e-17	5.48678	0.789	0	2.74979e-13
Map3k5	1.35701e-17	5.70481	0.789	0	3.15301e-13
Fbxl18	1.40658e-17	6.25192	0.737	0	3.26819e-13
Lamtor3	1.69157e-17	5.29897	0.789	0	3.93036e-13
N4bp2l2	1.77288e-17	5.59599	0.789	0	4.11928e-13
Ptbp2	1.77991e-17	6.52274	0.737	0	4.13561e-13
Ttll5	2.16219e-17	5.22983	0.789	0	5.02385e-13
Stx8	2.46253e-17	6.30282	0.789	0	5.7217e-13
Rabep1	2.99653e-17	6.27465	0.789	0	6.96243e-13
Lmo7	3.4876e-17	6.64992	0.737	0	8.10345e-13
Slc35f6	3.84712e-17	5.31241	0.789	0	8.93878e-13
Cpsf6	4.14791e-17	5.86972	0.789	0	9.63766e-13
Slc26a6	4.15918e-17	5.7633	0.789	0	9.66385e-13
Hypk	4.44588e-17	5.58812	0.789	0	1.033e-12
Nhsl1	4.71738e-17	6.68207	0.789	0	1.09608e-12
Agap1	4.83318e-17	5.47146	0.789	0	1.12299e-12
Ino80e	4.95459e-17	5.82889	0.737	0	1.1512e-12
Dido1	5.65795e-17	6.00474	0.737	0	1.31462e-12
Ascc2	5.99105e-17	6.20534	0.737	0	1.39202e-12
Atf2	6.38877e-17	5.51362	0.789	0	1.48443e-12
Sfmbt1	6.94285e-17	5.95664	0.789	0	1.61317e-12
Mrps10	9.04842e-17	5.19502	0.895	0	2.1024e-12
Nol8	9.42271e-17	5.05585	0.789	0	2.18937e-12
Golgb1	9.54058e-17	5.05357	0.789	0	2.21675e-12
Prdm2	1.09991e-16	5.36494	0.789	0	2.55563e-12
Dnm1l	1.25775e-16	6.18357	0.737	0	2.92239e-12
Josd2	1.28107e-16	5.37046	0.789	0	2.97657e-12
Srsf6	1.36623e-16	6.24793	0.789	0	3.17443e-12
Ermp1	1.4127e-16	7.10467	0.737	0	3.28242e-12
Tsta3	1.41396e-16	5.37046	0.789	0	3.28533e-12
Igf1r	1.42557e-16	5.10522	0.789	0	3.31231e-12
Slc3a2	1.44556e-16	6.42979	0.737	0	3.35876e-12
Paip1	1.4639e-16	5.7992	0.789	0	3.40138e-12
Pcnx	1.74475e-16	6.2559	0.737	0	4.05392e-12
Slc9a8	1.77694e-16	6.06155	0.789	0	4.12872e-12
Ube2j1	1.792e-16	5.50194	0.789	0	4.16372e-12
Aldh16a1	1.88816e-16	6.07625	0.737	0	4.38714e-12
Trp63	2.08114e-16	6.1657	0.737	0	4.83553e-12
Cux1	2.18358e-16	5.68429	0.737	0	5.07356e-12
Rsu1	2.2382e-16	5.9132	0.737	0	5.20047e-12
Myl6	2.58527e-16	5.66197	0.789	0	6.00688e-12
Nudt14	2.66089e-16	5.37595	0.789	0	6.18257e-12
Pnisr	2.85539e-16	5.24192	0.789	0	6.6345e-12
Ppp1r11	3.21993e-16	5.54486	0.789	0	7.48151e-12
Atp5j2	3.28727e-16	5.67837	0.789	0	7.63796e-12
Ap3s2	3.32245e-16	5.47999	0.789	0	7.71972e-12
Yipf6	3.3629e-16	6.05357	0.737	0	7.8137e-12
Coq9	3.5575e-16	5.49522	0.789	0	8.26586e-12
Atp11a	3.57359e-16	4.82353	0.789	0	8.30324e-12
Glud1	3.71659e-16	5.7619	0.789	0	8.63551e-12
RP23-214L4.1	3.77428e-16	6.10742	0.737	0	8.76955e-12
Rnf141	4.40978e-16	5.50863	0.789	0	1.02461e-11
Coa7	4.5689e-16	5.13145	0.789	0	1.06158e-11
Ube2a	5.7385e-16	5.95909	0.737	0	1.33334e-11
Ambra1	6.15345e-16	5.57862	0.737	0	1.42975e-11
Tmem33	6.33955e-16	4.6007	0.789	0	1.47299e-11
Rnf146	6.41372e-16	5.56746	0.737	0	1.49023e-11
Cox6b2	6.6085e-16	4.94437	0.789	0	1.53549e-11
Trappc4	7.10562e-16	5.07174	0.789	0	1.65099e-11
Cep72	8.05671e-16	5.25391	0.789	0	1.87198e-11
Zfp646	8.38599e-16	5.24393	0.789	0	1.94848e-11
Spopl	8.48663e-16	5.38325	0.789	0	1.97187e-11
Ldhd	8.66943e-16	5.72074	0.737	0	2.01434e-11
Ufl1	9.28848e-16	4.95174	0.789	0	2.15818e-11
Meaf6	9.5382e-16	5.37778	0.789	0	2.2162e-11
Tamm41	9.55318e-16	6.43507	0.789	0	2.21968e-11
Ing5	1.00033e-15	4.96639	0.789	0	2.32426e-11
Nek1	1.03187e-15	5.7855	0.737	0	2.39756e-11
Dpf3	1.08474e-15	5.08969	0.789	0	2.5204e-11
Lrig1	1.18077e-15	5.65143	0.789	0	2.74352e-11
Myo9b	1.25059e-15	5.67391	0.789	0	2.90575e-11
Ppp4c	1.37612e-15	6.2815	0.737	0	3.19741e-11
Mia3	1.52088e-15	5.77305	0.737	0	3.53376e-11
Tulp3	1.55591e-15	5.25391	0.737	0	3.61516e-11
Acsl1	1.68675e-15	6.13578	0.737	0	3.91916e-11
Smad2	1.76999e-15	5.54649	0.789	0	4.11256e-11
Mrpl42	1.81931e-15	5.23589	0.789	0	4.22718e-11
Tiparp	1.96947e-15	6.31717	0.737	0	4.57607e-11
Timm10b	2.00799e-15	4.39593	0.789	0	4.66557e-11
Dpy19l3	2.20124e-15	5.54649	0.737	0	5.11459e-11
Eif2s1	2.28461e-15	5.41741	0.737	0	5.30829e-11
Abi1	2.28482e-15	5.37229	0.737	0	5.30878e-11
Cad	2.35459e-15	6.16781	0.737	0	5.47089e-11
Gstt2	2.70441e-15	5.83954	0.789	0	6.28371e-11
Tax1bp3	2.70958e-15	5.06949	0.789	0	6.29571e-11
Zfp330	2.79107e-15	5.27171	0.737	0	6.48504e-11
Mysm1	2.93744e-15	4.89162	0.789	0	6.82514e-11
Efl1	2.99982e-15	4.93942	0.789	0	6.97009e-11
Pcnp	3.10731e-15	4.97848	0.789	0	7.21984e-11
Bcl2l13	3.20933e-15	5.33516	0.737	0	7.45688e-11
Naa16	3.33248e-15	5.40133	0.789	0	7.74301e-11
Uvssa	3.43734e-15	5.68724	0.737	0	7.98666e-11
Rnf182	3.6301e-15	4.68281	0.789	0	8.43453e-11
Tmem120b	3.64066e-15	5.72505	0.737	0	8.45907e-11
Tomm20	6.23011e-15	6.2369	0.737	0	1.44757e-10
Nfkbib	8.02267e-15	5.5103	0.737	0	1.86407e-10
Pkig	8.5908e-15	5.48169	0.737	0	1.99607e-10
Setd1b	8.61014e-15	4.88393	0.789	0	2.00057e-10
Eml4	9.05066e-15	4.78274	0.789	0	2.10292e-10
Itgb1bp1	9.19926e-15	5.4577	0.737	0	2.13745e-10
Tmem248	9.45061e-15	6.0247	0.737	0	2.19585e-10
Zfp652	9.96274e-15	5.28345	0.737	0	2.31484e-10
Uck2	1.00623e-14	6.31813	0.737	0	2.33798e-10
Pex7	1.24766e-14	5.98329	0.737	0	2.89894e-10
Mtr	1.31197e-14	5.32003	0.737	0	3.04836e-10
Daam1	1.37186e-14	5.58021	0.789	0	3.18751e-10
Abi3bp	1.43893e-14	5.1657	0.737	0	3.34337e-10
Xrn1	1.45834e-14	4.83688	0.789	0	3.38845e-10
Gmip	1.48737e-14	5.53015	0.737	0	3.4559e-10
Atg7	1.53729e-14	5.24992	0.789	0	3.57188e-10
Rnmt	1.60001e-14	4.85273	0.737	0	3.71762e-10
Pex3	1.81148e-14	4.3594	0.789	0	4.20898e-10
Ddb2	1.9916e-14	6.05471	0.684	0	4.62747e-10
Rpgrip1l	2.04681e-14	4.46288	0.789	0	4.75576e-10
Scaf11	2.1206e-14	4.99525	0.789	0	4.92722e-10
Tmem39a	2.14694e-14	5.56104	0.737	0	4.98842e-10
Zfp451	2.27864e-14	5.8606	0.737	0	5.29442e-10
Ndufa5	2.28047e-14	5.31431	0.789	0	5.29868e-10
Ppip5k2	2.50375e-14	5.05128	0.789	0	5.81746e-10
Prpf38b	2.51129e-14	5.57703	0.737	0	5.83498e-10
Rps15a	2.53492e-14	5.98809	0.737	0	5.88989e-10
Ndufaf3	2.69301e-14	4.64689	0.789	0	6.25722e-10
Elk4	2.91999e-14	5.42979	0.737	0	6.78461e-10
Tlcd1	2.95137e-14	5.00474	0.789	0	6.85751e-10
RP23-281H4.3	3.08111e-14	4.75207	0.737	0	7.15896e-10
Ctnnb1	3.23862e-14	5.36862	0.789	0	7.52494e-10
Per3	3.75566e-14	5.04899	0.737	0	8.72628e-10
Lypla1	3.76941e-14	5.31241	0.737	0	8.75822e-10
Clec16a	4.11702e-14	4.72074	0.737	0	9.56589e-10
Trim27	4.18433e-14	6.68576	0.684	0	9.72228e-10
Nob1	4.33305e-14	4.54649	0.789	0	1.00678e-09
Tln2	4.4193e-14	5.09192	0.737	0	1.02682e-09
Naa60	4.78761e-14	5.68871	0.737	0	1.1124e-09
Ubqln1	4.89534e-14	5.84218	0.737	0	1.13743e-09
Gnb1l	5.23227e-14	5.14654	0.737	0	1.21572e-09
Ganc	5.43744e-14	4.91698	0.737	0	1.26339e-09
Cnpy2	5.64323e-14	4.85273	0.789	0	1.31121e-09
Cyth2	6.94784e-14	6.39322	0.684	0	1.61433e-09
Wdr25	7.96992e-14	4.3557	0.789	0	1.85181e-09
Foxn2	9.18424e-14	4.98089	0.737	0	2.13396e-09
Lztfl1	9.26744e-14	4.74076	0.737	0	2.15329e-09
Prkdc	9.59945e-14	4.96639	0.737	0	2.23043e-09
Ptbp3	9.81317e-14	4.35199	0.789	0	2.28009e-09
Rpe	1.11342e-13	4.28345	0.737	0	2.58702e-09
Ate1	1.20032e-13	4.94929	0.789	0	2.78894e-09
Cdc37l1	1.24122e-13	4.87878	0.737	0	2.88396e-09
Tbc1d25	1.25267e-13	5.39593	0.737	0	2.91057e-09
Cenpo	1.29038e-13	4.98809	0.789	0	2.99819e-09
Trappc13	1.3798e-13	4.80735	0.737	0	3.20597e-09
Rbm5	1.39992e-13	5.07174	0.737	0	3.25272e-09
Arfgef2	1.52919e-13	4.82889	0.789	0	3.55307e-09
Hinfp	1.56753e-13	4.75489	0.789	0	3.64216e-09
Eme2	1.60519e-13	3.96153	0.789	0	3.72965e-09
Coq10b	1.61269e-13	4.39232	0.789	0	3.7471e-09
Arhgap39	1.95948e-13	5.09859	0.737	0	4.55284e-09
Ing3	1.9981e-13	4.71786	0.737	0	4.64259e-09
Znhit1	2.04267e-13	4.41741	0.789	0	4.74615e-09
Cbx5	2.26468e-13	4.61316	0.789	0	5.26198e-09
Mrpl13	2.7943e-13	4.05128	0.789	0	6.49255e-09
Supt7l	3.25433e-13	4.59128	0.737	0	7.56144e-09
Hnrnpr	3.27965e-13	4.49354	0.737	0	7.62027e-09
Kif1b	4.11693e-13	5.0785	0.737	0	9.5657e-09
Mxd4	5.14792e-13	4.23185	0.789	0	1.19612e-08
Eapp	5.17457e-13	4.65294	0.737	0	1.20231e-08
Tpm1	5.32437e-13	5.63624	0.737	0	1.23712e-08
Ino80c	5.39737e-13	4.46975	0.789	0	1.25408e-08
Ift88	5.68488e-13	4.72074	0.737	0	1.32088e-08
Ttc28	5.82183e-13	5.01182	0.737	0	1.3527e-08
Asphd2	6.17129e-13	4.67094	0.789	0	1.4339e-08
Mon1b	6.21672e-13	5.40671	0.737	0	1.44446e-08
Pigb	6.36523e-13	4.37778	0.737	0	1.47896e-08
Ccdc174	6.5519e-13	4.31813	0.789	0	1.52233e-08
Ccser2	7.60941e-13	4.77721	0.789	0	1.76805e-08
Ppm1g	7.70627e-13	6.11839	0.684	0	1.79055e-08
Cox7c	8.04427e-13	4.14439	0.789	0	1.86909e-08
Rnf180	8.06749e-13	4.61626	0.789	0	1.87448e-08
Mrps31	8.37268e-13	4.78246	0.947	0.071	1.94539e-08
Asph	8.51033e-13	5.19294	0.737	0	1.97737e-08
Brap	1.3418e-12	5.67243	0.737	0	3.11767e-08
Dnajc1	1.45841e-12	5.08523	0.737	0	3.38862e-08
Zfp446	1.47276e-12	4.38143	0.737	0	3.42196e-08
Lipt2	1.53738e-12	6.01886	0.684	0	3.57211e-08
Faf2	1.5426e-12	4.79099	0.737	0	3.58423e-08
Rbm33	1.56463e-12	4.44904	0.737	0	3.63541e-08
Celf2	1.57457e-12	4.3594	0.737	0	3.65851e-08
Nat6	1.61056e-12	4.49016	0.737	0	3.74213e-08
Hivep3	1.70939e-12	4.65595	0.737	0	3.97177e-08
Fbf1	1.71368e-12	5.04439	0.737	0	3.98173e-08
Fam168a	1.7966e-12	4.45251	0.737	0	4.1744e-08
Trub1	1.84845e-12	3.54649	0.842	0	4.29487e-08
RP23-188K3.6	1.96105e-12	4.8606	0.737	0	4.55649e-08
RP23-60P18.9	2.30145e-12	4.074	0.789	0	5.34742e-08
Phgdh	2.323e-12	6.41296	0.737	0	5.39748e-08
Dhx33	2.83967e-12	4.38143	0.737	0	6.59797e-08
Ppp1r12a	3.03705e-12	4.2951	0.737	0	7.05658e-08
Ift20	3.19822e-12	4.35199	0.789	0	7.43107e-08
Gnpnat1	3.31977e-12	4.11402	0.789	0	7.71349e-08
Samd8	3.80935e-12	4.82621	0.737	0	8.85102e-08
Tubd1	3.84491e-12	4.53998	0.737	0	8.93365e-08
Gapvd1	4.25957e-12	4.82353	0.737	0	9.89711e-08
Col6a3	4.46481e-12	4.64082	0.737	0	1.0374e-07
Apex2	4.49444e-12	3.95174	0.789	0	1.04428e-07
Krba1	4.81257e-12	5.34453	0.684	0	1.1182e-07
Casp6	5.38031e-12	4.13145	0.789	0	1.25011e-07
Fbxo3	5.42753e-12	4.39593	0.737	0	1.26109e-07
Gstz1	5.43576e-12	4.93942	0.737	0	1.263e-07
Ankzf1	5.62819e-12	4.3295	0.737	0	1.30771e-07
Krtcap3	6.02869e-12	4.37778	0.789	0	1.40077e-07
Ccdc127	6.42918e-12	4.25987	0.789	0	1.49382e-07
Smarcc1	6.50956e-12	4.2074	0.737	0	1.5125e-07
Gtf2i	6.67355e-12	3.58496	0.737	0	1.5506e-07
Enox2	7.49416e-12	4.62552	0.737	0	1.74127e-07
Rpl27	7.8337e-12	4.1657	0.737	0	1.82016e-07
Rps27	8.73972e-12	4.64992	0.789	0	2.03067e-07
Aspm	9.09977e-12	4.41385	0.737	0	2.11433e-07
Donson	9.24836e-12	5.3464	0.737	0	2.14886e-07
Arl14ep	9.45026e-12	3.83422	0.789	0	2.19577e-07
Cept1	1.09144e-11	5.27955	0.737	0	2.53597e-07
Ola1	1.11729e-11	4.56906	0.737	0	2.59603e-07
Cyb5r4	1.14455e-11	5.2815	0.684	0	2.65936e-07
Nsa2	1.22414e-11	4.83954	0.789	0	2.84428e-07
Fcgbp	1.25266e-11	4.08746	0.789	0	2.91056e-07
Coq6	1.40806e-11	4.43507	0.737	0	3.27163e-07
Haus2	1.45205e-11	3.922	0.789	0	3.37384e-07
Etv3	1.61086e-11	3.68871	0.737	0	3.74284e-07
Ube3a	1.63561e-11	4.26383	0.737	0	3.80034e-07
Rai1	1.64373e-11	5.17624	0.737	0	3.8192e-07
Aph1c	1.64863e-11	4.59756	0.737	0	3.83059e-07
Sycp2	1.69861e-11	4.03747	0.789	0	3.94671e-07
Ubxn2a	1.86387e-11	5.32572	0.684	0	4.33069e-07
Rbpj	1.87076e-11	4.00474	0.737	0	4.3467e-07
Cttnbp2nl	1.89514e-11	4.53015	0.737	0	4.40335e-07
Zzef1	1.96564e-11	5.14439	0.737	0	4.56717e-07
Ccdc62	2.0105e-11	4.074	0.737	0	4.6714e-07
Tusc2	2.12348e-11	4.52026	0.737	0	4.93392e-07
Ralgapa2	2.3724e-11	4.81006	0.737	0	5.51226e-07
Ufm1	2.50664e-11	3.97607	0.684	0	5.82417e-07
Zbtb43	2.91553e-11	4.20328	0.789	0	6.77424e-07
Rmi1	3.02882e-11	5.27955	0.684	0	7.03747e-07
Cul2	3.12862e-11	4.60694	0.737	0	7.26936e-07
Aasdhppt	3.26066e-11	4.29897	0.684	0	7.57613e-07
Fam207a	3.33562e-11	4.98569	0.684	0	7.75032e-07
Kmt2e	3.6169e-11	4.73791	0.684	0	8.40387e-07
Cggbp1	4.13072e-11	4.31813	0.737	0	9.59773e-07
Anapc13	4.50864e-11	3.44556	0.842	0	1.04758e-06
Fmr1nb	4.58739e-11	4.3594	0.737	0	1.06588e-06
Mnat1	4.60447e-11	3.24393	0.737	0	1.06985e-06
Kif9	4.62057e-11	5.0071	0.737	0	1.07359e-06
Map7d2	4.72474e-11	4.83688	0.684	0	1.09779e-06
Phyhipl	5.08216e-11	5.56264	0.684	0	1.18084e-06
Uevld	5.33808e-11	3.53343	0.737	0	1.2403e-06
Papd7	5.3437e-11	4.36678	0.737	0	1.24161e-06
Setd6	5.56262e-11	3.59756	0.737	0	1.29247e-06
Ube2v2	6.55218e-11	3.95664	0.737	0	1.5224e-06
Inca1	6.79864e-11	3.71207	0.789	0	1.57966e-06
Cd36	7.21187e-11	5.00474	0.684	0	1.67568e-06
Rusc2	7.9822e-11	4.46288	0.684	0	1.85467e-06
D2Wsu81e	8.03383e-11	4.95664	0.684	0	1.86666e-06
Usp31	8.06397e-11	3.77998	0.737	0	1.87366e-06
Myef2	8.64347e-11	4.88136	0.684	0	2.00831e-06
Dram2	1.01133e-10	4.17414	0.737	0	2.34984e-06
AC157555.1	1.05253e-10	5.46632	0.684	0	2.44555e-06
Ifngr2	1.05433e-10	4.04669	0.737	0	2.44975e-06
Naa30	1.07964e-10	4.35199	0.737	0	2.50855e-06
Cotl1	1.10151e-10	4.14439	0.684	0	2.55937e-06
Fhl1	1.11215e-10	4.57862	0.684	0	2.58408e-06
Gen1	1.13427e-10	3.82353	0.789	0	2.63547e-06
Exd2	1.14604e-10	4.90689	0.684	0	2.66282e-06
Zfp653	1.25491e-10	4.33327	0.789	0	2.91579e-06
Mtmr12	1.25588e-10	4.50027	0.737	0	2.91804e-06
Slc35c1	1.26049e-10	4.82085	0.684	0	2.92876e-06
Gpbp1l1	1.32374e-10	3.87101	0.737	0	3.07571e-06
Mrpl52	1.32812e-10	3.64689	0.789	0	3.08589e-06
RP23-5A19.7	1.42957e-10	3.68281	0.737	0	3.32161e-06
Tspan17	1.44604e-10	4.60382	0.737	0	3.35988e-06
Glod4	1.46051e-10	4.05585	0.737	0	3.3935e-06
Rrnad1	1.46404e-10	3.1008	0.737	0	3.40169e-06
RP23-354A20.1	1.47901e-10	3.97607	0.737	0	3.43647e-06
Samd4b	1.55488e-10	3.93695	0.737	0	3.61276e-06
Zfp791	1.57369e-10	4.40671	0.737	0	3.65648e-06
Lin9	1.93678e-10	3.58496	0.789	0	4.50012e-06
Wdr34	1.96225e-10	4.04669	0.789	0	4.55929e-06
Tm9sf1	2.12777e-10	4.74359	0.684	0	4.94387e-06
Tubgcp3	2.15117e-10	4.10962	0.789	0	4.99825e-06
Cmc1	2.2928e-10	3.2115	0.789	0	5.32731e-06
Lsp1	2.53921e-10	4.87619	0.737	0	5.89986e-06
Zfr2	2.54617e-10	4.61626	0.737	0	5.91604e-06
Itfg2	2.94209e-10	3.91698	0.737	0	6.83596e-06
Dcaf17	3.26992e-10	4.04209	0.737	0	7.59765e-06
Zmpste24	3.31161e-10	4.67688	0.737	0	7.69452e-06
Hnrnph2	3.55163e-10	4.7855	0.684	0	8.2522e-06
Tceanc2	3.59616e-10	4.29123	0.684	0	8.35568e-06
Slc39a9	3.61699e-10	4.88393	0.684	0	8.40408e-06
Mkrn1	3.61962e-10	3.68871	0.789	0	8.4102e-06
P3h1	3.61995e-10	5.05813	0.684	0	8.41094e-06
Cep57l1	3.63347e-10	4.05128	0.737	0	8.44236e-06
Snapc3	3.64502e-10	4.08746	0.737	0	8.46919e-06
Utp14a	3.72054e-10	3.94683	0.737	0	8.64467e-06
Arv1	4.2562e-10	3.46632	0.737	0	9.88928e-06
Nphp4	4.3666e-10	4.5103	0.684	0	1.01458e-05
Gtse1	4.42777e-10	5.49016	0.947	0.071	1.02879e-05
Bnip2	4.52364e-10	4.40312	0.684	0	1.05107e-05
RP23-372O9.2	4.55057e-10	4.49016	0.684	0	1.05732e-05
Bola2	5.08499e-10	3.91698	0.789	0	1.1815e-05
Maip1	5.32364e-10	3.1008	0.789	0	1.23695e-05
Ppih	5.49879e-10	3.99048	0.737	0	1.27764e-05
Arntl2	6.5404e-10	3.4245	0.789	0	1.51966e-05
Prr3	7.28458e-10	3.927	0.737	0	1.69257e-05
Park2	9.02397e-10	3.61005	0.737	0	2.09672e-05
Spata21	9.19335e-10	3.50027	0.737	0	2.13607e-05
Cspp1	9.84368e-10	3.11839	0.737	0	2.28718e-05
Fam188b	1.08299e-09	3.95174	0.684	0	2.51633e-05
Man1b1	1.09683e-09	3.68871	0.737	0	2.54849e-05
Ncapd3	1.22604e-09	4.78825	0.684	0	2.84869e-05
Tma7	1.22811e-09	4.19086	0.737	0	2.85351e-05
Rmnd1	1.29745e-09	4.27955	0.737	0	3.01462e-05
Csnk2a2	1.34967e-09	2.91194	0.789	0	3.13596e-05
Hace1	1.49006e-09	4.39953	0.684	0	3.46216e-05
Acad12	1.57477e-09	4.1008	0.737	0	3.65897e-05
RP24-297N9.8	1.57901e-09	4.10962	0.737	0	3.66882e-05
Spg11	2.0052e-09	4.19916	0.684	0	4.65909e-05
Hnrnpab	2.09e-09	3.76888	0.737	0	4.85611e-05
Fam221b	2.1393e-09	3.21968	0.737	0	4.97067e-05
Hps5	2.5588e-09	3.99525	0.684	0	5.94538e-05
Rbm4	2.61735e-09	3.38143	0.737	0	6.08141e-05
Sike1	2.64549e-09	4.12276	0.684	0	6.14679e-05
Serpini1	2.64796e-09	3.89162	0.737	0	6.15254e-05
Usp49	2.82971e-09	3.90689	0.737	0	6.57484e-05
Mbd6	2.92546e-09	3.04669	0.684	0	6.7973e-05
Rnf213	3.01406e-09	4.14439	0.684	0	7.00317e-05
Ano6	3.05788e-09	4.62859	0.684	0	7.10498e-05
Pramef8	3.06564e-09	4.11839	0.684	0	7.12302e-05
Mink1	3.06643e-09	4.11402	0.684	0	7.12485e-05
Tnks	3.15552e-09	3.8865	0.737	0	7.33185e-05
Tmtc3	3.33572e-09	4.03747	0.737	0	7.75054e-05
RP24-468O24.4	3.40737e-09	4.93695	0.632	0	7.91702e-05
Myo1b	3.43745e-09	4.23185	0.737	0	7.98693e-05
B3glct	3.63004e-09	4.14439	0.684	0	8.43441e-05
Otud7b	3.63666e-09	4.42096	0.684	0	8.44979e-05
Ocln	3.83701e-09	4.33327	0.684	0	8.9153e-05
Prdm10	3.86278e-09	3.73507	0.789	0	8.97518e-05
Oxr1	4.15523e-09	3.4245	0.737	0	9.65467e-05
Slc25a35	4.59086e-09	3.65896	0.737	0	0.000106669
Ubxn11	4.8994e-09	3.89673	0.737	0	0.000113838
Tbc1d17	5.05082e-09	4.81547	0.684	0	0.000117356
Adprm	5.2985e-09	3.00946	0.737	0	0.000123111
Myh11	5.63893e-09	4.3887	0.684	0	0.00013102
Cep128	5.6494e-09	3.64082	0.684	0	0.000131264
Zswim8	5.93364e-09	3.29123	0.737	0	0.000137868
Lpgat1	5.94829e-09	3.26777	0.737	0	0.000138209
Ipcef1	6.90573e-09	4.3594	0.684	0	0.000160455
Pear1	7.35625e-09	4.55297	0.684	0	0.000170922
Arih1	7.82841e-09	3.47317	0.737	0	0.000181893
RP24-120L6.1	8.1819e-09	-2.17729	1	1	0.000190106
Poln	8.46802e-09	3.69459	0.684	0	0.000196754
Dll3	9.40981e-09	3.85536	0.684	0	0.000218637
Ears2	9.98718e-09	3.41741	0.737	0	0.000232052
Lrrc51	1.00177e-08	3.39593	0.737	0	0.000232762
RP24-77I21.3	1.04002e-08	4.99763	0.632	0	0.000241649
Map4k1	1.06184e-08	3.4245	0.684	0	0.000246719
Ubl3	1.06551e-08	3.17834	0.737	0	0.000247572
RP23-325I3.1	1.07578e-08	4.37412	0.684	0	0.000249957
Mfsd12	1.11972e-08	3.70627	0.737	0	0.000260168
Cox17	1.18424e-08	3.06496	0.737	0	0.000275158
Hdac8	1.2189e-08	3.41741	0.737	0	0.000283211
Tgfa	1.22024e-08	4.77444	0.632	0	0.000283523
RP23-440D19.2	1.2445e-08	3.25987	0.684	0	0.000289159
Gas2l1	1.27694e-08	3.87101	0.737	0	0.000296696
Traf2	1.31198e-08	4.43857	0.632	0	0.000304839
Mthfsl	1.34066e-08	3.7633	0.684	0	0.000311503
Oraov1	1.38305e-08	3.64689	0.684	0	0.000321352
Cacna1d	1.40857e-08	3.37412	0.737	0	0.000327282
Ptger3	1.43958e-08	4.27171	0.737	0	0.000334487
Kif21a	1.46218e-08	4.35199	0.737	0	0.000339739
Syt1	1.56627e-08	3.50027	0.684	0	0.000363924
Garnl3	1.59593e-08	4.05585	0.684	0	0.000370814
Zbtb41	1.61448e-08	4.30282	0.684	0	0.000375125
Pim3	1.67606e-08	6.08075	0.579	0	0.000389432
Gcm2	1.69497e-08	3.93198	0.684	0	0.000393827
Tubg2	1.77487e-08	1.19554	1	0.929	0.000412392
Zdhhc13	1.9903e-08	4.38143	0.684	0	0.000462446
Tube1	2.01477e-08	4.20328	0.684	0	0.000468131
Gskip	2.02076e-08	3.29123	0.737	0	0.000469522
Bach2	2.11106e-08	3.74076	0.737	0	0.000490505
Usf2	2.15309e-08	3.7577	0.684	0	0.000500271
Elp4	2.16474e-08	3.1008	0.684	0	0.000502978
Mef2a	2.21785e-08	2.98089	0.737	0	0.000515317
Iffo2	2.45772e-08	2.8606	0.737	0	0.000571052
Taf9	2.48357e-08	4.01886	0.632	0	0.000577057
Lamtor4	2.50058e-08	3.17834	0.737	0	0.00058101
RP23-33C9.1	2.53954e-08	-2.67498	0.737	1	0.000590063
RP23-276B20.1	2.56382e-08	3.41028	0.737	0	0.000595704
Zcchc2	2.62456e-08	3.49354	0.632	0	0.000609817
Tom1	2.69198e-08	3.26777	0.737	0	0.000625481
Noa1	2.91403e-08	4.0785	0.684	0	0.000677075
Nf1	2.95658e-08	3.22781	0.684	0	0.000686961
Jmjd4	2.96157e-08	4.03284	0.684	0	0.00068812
Gabpb2	3.11426e-08	3.81816	0.737	0	0.000723597
Azin1	3.37045e-08	4.45251	0.632	0	0.000783123
Arl6	3.46216e-08	3.57225	0.632	0	0.000804432
RP24-550H17.1	3.61582e-08	-3.24629	0.684	0.929	0.000840137
Spast	3.90833e-08	4.34079	0.684	0	0.0009081
Fgfr1op	4.02342e-08	4.21968	0.632	0	0.000934841
Rab22a	4.03098e-08	3.90689	0.684	0	0.000936599
RP23-106P7.2	4.03291e-08	-3.62379	0.053	0.857	0.000937047
Tcp11l1	4.0606e-08	3.21968	0.684	0	0.000943479
Zkscan8	4.23764e-08	4.67985	0.632	0	0.000984615
Scamp5	4.64784e-08	4.03284	0.737	0	0.00107993
Pop7	4.75979e-08	-7.59779	0	0.571	0.00110594
Zfp637	5.13922e-08	3.53343	0.684	0	0.0011941
Dlg1	5.22756e-08	3.0282	0.684	0	0.00121462
Suds3	5.31354e-08	3.05585	0.737	0	0.0012346
Tmem79	5.79822e-08	2.8501	0.789	0	0.00134722
Umad1	5.95149e-08	3.29123	0.684	0	0.00138283
Tmem8b	6.31913e-08	3.00946	0.737	0	0.00146825
Rbms1	6.36113e-08	3.72362	0.684	0	0.00147801
Fam45a	6.47367e-08	4.0282	0.632	0	0.00150416
RP23-167J19.2	6.70838e-08	-2.90459	0.737	0.929	0.00155869
Pus7	7.06867e-08	4.29123	0.632	0	0.00164241
Synm	7.22263e-08	3.49354	0.684	0	0.00167818
Tmem30a	7.31117e-08	3.54649	0.684	0	0.00169875
Zbtb7a	7.38389e-08	3.56585	0.737	0	0.00171565
Rps28	7.94303e-08	3.30666	0.737	0	0.00184556
Ago3	8.19857e-08	4.42096	0.632	0	0.00190494
Tprkb	8.41572e-08	3.10962	0.684	0	0.00195539
Lcmt2	8.64211e-08	3.96153	0.632	0	0.00200799
Asl	9.04593e-08	3.27563	0.684	0	0.00210182
Smcr8	9.58619e-08	3.37412	0.684	0	0.00222735
Bcas1	1.03037e-07	2.98089	0.684	0	0.00239407
Dennd6a	1.07205e-07	3.53998	0.684	0	0.00249092
Endov	1.08337e-07	3.65896	0.684	0	0.0025172
Zfp282	1.14344e-07	4.39593	0.632	0	0.00265679
Bhlhe41	1.1565e-07	2.77444	0.737	0	0.00268712
Bri3bp	1.27993e-07	4.16146	0.632	0	0.00297392
Nme5	1.29587e-07	2.87101	0.737	0	0.00301095
Crebrf	1.32349e-07	3.22781	0.684	0	0.00307512
Gmeb2	1.47799e-07	3.82889	0.684	0	0.0034341
Tra2a	1.48349e-07	3.29123	0.632	0	0.0034469
Slc35a2	1.56223e-07	3.03747	0.632	0	0.00362985
Pex2	1.62806e-07	2.8501	0.684	0	0.00378279
Nudt3	1.66704e-07	3.074	0.684	0	0.00387336
Vps13c	1.70758e-07	3.06496	0.684	0	0.00396756
RP24-245M20.2	1.84643e-07	3.45251	0.684	0	0.00429017
Kcnn1	1.90252e-07	3.47317	0.632	0	0.0044205
Gnb2l1	1.93137e-07	-8.10216	0	0.5	0.00448753
Spata24	1.96143e-07	3.29897	0.684	0	0.00455739
Sf3b1	1.98868e-07	-8.3158	0	0.5	0.0046207
Ankrd39	2.05305e-07	3.47317	0.684	0	0.00477027
Scrib	2.21688e-07	2.7633	0.737	0	0.00515092
Zfand1	2.34925e-07	4.23991	0.632	0	0.00545849
Tet3	2.36677e-07	-8.2708	0	0.5	0.0054992
Fkbp2	2.54112e-07	-7.06224	0	0.571	0.00590429
Unkl	2.8295e-07	4.05128	0.632	0	0.00657435
Ankrd40	2.85386e-07	3.61005	0.632	0	0.00663094
Zfp384	3.17287e-07	2.57225	0.684	0	0.00737216
Aknad1	3.19557e-07	3.43155	0.632	0	0.0074249
Rpl15	3.24669e-07	-7.74579	0	0.5	0.00754369
Ranbp3	3.63201e-07	1.066	1	1	0.00843898
Ints2	3.84824e-07	4.38143	0.579	0	0.00894139
Pabpc4	4.15749e-07	-7.78977	0	0.5	0.00965992
Fip1l1	4.29739e-07	-7.82063	0	0.5	0.00998499
Styk1	4.52967e-07	4.06496	0.632	0	0.0105247
Rusc1	4.65415e-07	4.05585	0.632	0	0.0108139
Mageb4	4.73585e-07	4.3631	0.632	0	0.0110037
Gpr160	4.7499e-07	3.11839	0.684	0	0.0110364
Ankrd36	4.76015e-07	3.2115	0.684	0	0.0110602
Cacul1	5.00686e-07	4.06041	0.632	0	0.0116334
Rabl3	5.12539e-07	3.074	0.684	0	0.0119089
Yes1	5.16089e-07	3.58496	0.632	0	0.0119913
Lancl1	5.8576e-07	-8.0954	0	0.5	0.0136101
Pou4f1	6.34697e-07	2.32193	0.684	0	0.0147472
Bnip3l	6.4132e-07	-7.8752	0	0.5	0.0149011
Nmnat1	6.54199e-07	3.01886	0.684	0	0.0152003
Rpp40	6.62943e-07	3.25192	0.632	0	0.0154035
Nepro	6.92095e-07	3	0.684	0	0.0160808
Nt5c3b	7.40991e-07	2.87101	0.632	0	0.0172169
RP24-97D9.3	7.66646e-07	-1.91701	0.737	1	0.017813
Mrps25	8.68929e-07	-7.7625	0	0.5	0.0201896
Chd2	8.74844e-07	3.53343	0.632	0	0.020327
Nub1	9.01614e-07	-6.05063	0	0.571	0.020949
Elp6	9.26491e-07	3.13578	0.632	0	0.021527
mt-Nd2	9.31971e-07	-2.34788	0.842	1	0.0216544
RP23-93A21.1	9.3257e-07	-2.18261	0.947	1	0.0216683
Eda	9.45896e-07	3.074	0.684	0	0.0219779
Sh3kbp1	9.46421e-07	3.10962	0.632	0	0.0219901
mt-Nd1	9.49883e-07	-2.45837	1	1	0.0220705
Dars2	9.64401e-07	3.53998	0.632	0	0.0224079
Gmppb	9.71099e-07	2.7855	0.684	0	0.0225635
Tmem60	1.02635e-06	3.97728	0.947	0.071	0.0238472
Decr2	1.0376e-06	3.75207	0.684	0	0.0241086
Ywhag	1.10591e-06	-7.55239	0	0.5	0.0256959
RP23-300F10.2	1.12601e-06	-1.78954	0.947	1	0.0261629
Rnasek	1.1282e-06	4.73507	0.895	0.071	0.0262138
Mblac2	1.14277e-06	3.10962	0.684	0	0.0265523
Ccdc158	1.14967e-06	3.23589	0.632	0	0.0267126
Sec22c	1.15708e-06	3.3594	0.684	0	0.0268848
Pbk	1.19422e-06	3.16146	0.632	0	0.0277477
Tlk2	1.19971e-06	2.74076	0.684	0	0.0278753
U2af1l4	1.21596e-06	-7.59085	0	0.5	0.0282528
Slc12a4	1.22592e-06	4.50362	0.579	0	0.0284842
Cdh3	1.2491e-06	1.76671	1	0.643	0.0290228
Cd160	1.29608e-06	2.89162	0.684	0	0.0301145
Ociad1	1.29677e-06	-7.69	0	0.5	0.0301305
Pag1	1.31249e-06	3.36678	0.632	0	0.0304956
Rmdn1	1.31418e-06	3.55943	0.632	0	0.030535
Cct3	1.32304e-06	-7.22607	0	0.5	0.0307409
RP23-356D13.9	1.37571e-06	-1.93901	1	0.929	0.0319647
Nadsyn1	1.4183e-06	3.11839	0.632	0	0.0329543
Utp4	1.43207e-06	-7.21571	0	0.5	0.0332741
Tmed10	1.47839e-06	-7.65259	0	0.5	0.0343503
Npepps	1.4894e-06	3.4245	0.684	0	0.0346062
Ccm2	1.53737e-06	3.20328	0.632	0	0.0357209
Clcn2	1.71791e-06	2.7855	0.684	0	0.0399157
Nsmce4a	1.72968e-06	3.17834	0.632	0	0.0401891
Pard3	1.76005e-06	-6.98868	0	0.5	0.0408947
Pcgf5	1.85128e-06	2.93198	0.632	0	0.0430145
Dph7	1.85638e-06	3.12711	0.684	0	0.0431329
Lcp1	1.95068e-06	-7.07223	0	0.5	0.045324
Zbtb44	1.96403e-06	3.09192	0.632	0	0.0456343
Tmem129	2.11719e-06	2.7855	0.684	0	0.0491928
Zfp109	2.14059e-06	3.68871	0.632	0	0.0497366
Rb1cc1	2.15987e-06	3.28345	0.632	0	0.0501845
Mrpl24	2.28318e-06	-7.54027	0	0.5	0.0530497
Fam217a	2.41725e-06	3.1867	0.632	0	0.0561648
Ddx31	2.45127e-06	3.45943	0.579	0	0.0569553
Jak2	2.46395e-06	-2.02785	0.947	0.929	0.0572499
Fam89b	2.46799e-06	3.8187	0.842	0.071	0.0573437
Eif5b	2.51471e-06	-7.37752	0	0.5	0.0584292
Gm813	2.57604e-06	-7.47321	0.316	0.429	0.0598542
Wasf1	2.64049e-06	2.15562	0.895	0.5	0.0613518
Zbed5	2.68426e-06	2.67094	0.684	0	0.0623688
Llph	2.72002e-06	-7.14466	0	0.5	0.0631997
Tesk1	2.94267e-06	3.074	0.632	0	0.0683728
Kdm1a	2.94854e-06	2.47999	0.684	0	0.0685093
Slc4a8	2.98978e-06	-7.45533	0	0.5	0.0694676
Acvr2a	3.06973e-06	3.72935	0.632	0	0.0713252
Srsf9	3.1302e-06	2.33703	0.737	0	0.0727302
Crb1	3.36012e-06	3.39593	0.632	0	0.0780725
Kif20a	3.41549e-06	-5.71425	0	0.571	0.0793589
Mxi1	3.48954e-06	2.80735	0.737	0	0.0810794
Gp5	3.54909e-06	1.7591	0.895	0.429	0.082463
Ptgr2	3.65719e-06	2.8501	0.684	0	0.0849749
Phka1	3.6829e-06	3.25987	0.632	0	0.0855722
Nsrp1	3.79878e-06	-7.26209	0	0.5	0.0882647
Klhl21	4.08632e-06	1.76846	0.947	1	0.0949457
Sdhb	4.13733e-06	-7.24793	0	0.5	0.0961308
Rdm1	4.27435e-06	-3.73954	0	0.714	0.0993146
Pex10	4.30472e-06	3.08299	0.579	0	0.10002
Mrps24	4.40236e-06	-7.08063	0	0.5	0.102289
Uggt2	4.4034e-06	3	0.632	0	0.102313
Sdha	4.73119e-06	-6.74627	0	0.5	0.109929
Atxn7l1	4.74463e-06	3.52686	0.579	0	0.110242
Gadd45b	4.90726e-06	2.59756	0.684	0	0.11402
Ppp4r2	5.07634e-06	2.82889	0.632	0	0.117949
Anks3	5.30732e-06	2.81816	0.632	0	0.123316
RP23-382I10.2	5.35295e-06	-2.53977	0.789	1	0.124376
Cct7	5.37566e-06	-6.64489	0	0.5	0.124904
Ppp2r3d	5.38541e-06	2.09192	0.684	0	0.12513
Rbm15b	5.44955e-06	3.55943	0.579	0	0.12662
Chchd10	5.72295e-06	-7.1182	0	0.5	0.132973
Anks1	5.7903e-06	3.81277	0.579	0	0.134538
Mtf1	5.84727e-06	-6.94084	0	0.5	0.135861
Syne2	5.95964e-06	-6.8633	0	0.5	0.138472
Pfdn2	6.00565e-06	-6.74339	0	0.5	0.139541
Usmg5	6.13928e-06	-2.93828	0.737	0.857	0.142646
Fam171a1	6.26166e-06	2.9419	0.684	0	0.14549
Haus8	6.32095e-06	-7.10254	0	0.5	0.146867
Nudt15	6.36112e-06	3.20328	0.579	0	0.147801
Ppm1a	6.37391e-06	2.54649	0.632	0	0.148098
Txndc5	6.46094e-06	-7.05683	0	0.5	0.15012
Kank3	6.52254e-06	3.72935	0.632	0	0.151551
Isl1	6.73303e-06	2.70627	0.632	0	0.156442
Slc25a39	6.78358e-06	-6.79812	0	0.5	0.157617
Stoml2	6.89766e-06	-7.00643	0	0.5	0.160267
Nfatc2	6.90332e-06	3.2115	0.632	0	0.160399
RP24-448C16.5	7.46463e-06	-2.07051	0.737	0.929	0.173441
Asap2	7.82714e-06	3.59756	0.579	0	0.181864
Dclre1b	7.89134e-06	3.25192	0.632	0	0.183355
Gstm6	8.35735e-06	2.62244	0.632	0	0.194183
Senp7	8.39086e-06	2.88136	0.579	0	0.194962
Epc2	8.67158e-06	2.29123	0.737	0	0.201484
Vps29	8.69471e-06	-6.94419	0	0.5	0.202021
Nol11	8.69699e-06	3.13578	0.632	0	0.202075
Cutc	8.71646e-06	3.65896	0.579	0	0.202527
Nkd1	8.93038e-06	-6.96331	0	0.5	0.207497
RP24-82E11.1	9.39856e-06	-1.92542	0.842	1	0.218375
C1qbp	9.79418e-06	-6.91886	0	0.5	0.227568
RP23-342M4.6	9.91547e-06	-2.08354	0.579	0.786	0.230386
mt-Cytb	1.06988e-05	-1.71202	1	1	0.248587
Glrx5	1.07024e-05	-6.87915	0	0.5	0.24867
Rfc1	1.08021e-05	-6.45356	0	0.5	0.250986
Kcnk5	1.08069e-05	3.60382	0.579	0	0.251098
Zbtb33	1.11847e-05	2.87101	0.632	0	0.259877
Zfhx3	1.12331e-05	-6.57202	0	0.5	0.261002
Timm22	1.12355e-05	3.23589	0.579	0	0.261057
Smurf1	1.12616e-05	3.47999	0.579	0	0.261664
Ccdc59	1.15903e-05	-5.8365	0	0.571	0.2693
Csnk1g2	1.17165e-05	3.12711	0.632	0	0.272233
Ptges2	1.18928e-05	2.72935	0.632	0	0.276328
Arap2	1.19834e-05	2.43857	0.632	0	0.278435
Usp3	1.23903e-05	-6.57959	0	0.5	0.287889
Btbd17	1.24385e-05	3.13578	0.579	0	0.289008
Hacd1	1.26512e-05	3.09192	0.579	0	0.293951
Cd59a	1.26905e-05	3.074	0.632	0	0.294864
Sos1	1.29599e-05	-1.78317	0.789	0.929	0.301124
Pla2g4e	1.33536e-05	3.19502	0.632	0	0.310271
Rfx7	1.34443e-05	3.67094	0.579	0	0.312377
Pard3b	1.3568e-05	2.97124	0.632	0	0.315252
Hps6	1.36369e-05	1.83043	0.947	0.5	0.316854
RP23-380L19.3	1.36828e-05	-2.84393	0.421	0.786	0.317919
Wdr17	1.4474e-05	-4.31159	0	0.643	0.336303
Atxn3	1.45836e-05	2.61005	0.632	0	0.338851
Srp54c	1.46792e-05	-6.43105	0	0.5	0.34107
Slirp	1.48568e-05	2.17834	0.737	0	0.345198
Coq7	1.60904e-05	-6.57419	0	0.5	0.373861
Vamp8	1.63274e-05	-6.79534	0	0.5	0.379366
Elmod2	1.63951e-05	-6.38986	0	0.5	0.380939
Ngfrap1	1.67815e-05	3.47999	0.579	0	0.389919
Syngr4	1.68974e-05	2.45251	0.632	0	0.392611
Fam96b	1.70712e-05	-6.54579	0	0.5	0.396649
Akap7	1.71765e-05	2.25987	0.632	0	0.399097
RP24-81A5.2	1.72629e-05	-1.54097	0.789	1	0.401104
Rnf38	1.81574e-05	-6.39966	0	0.5	0.421888
Erp29	1.90439e-05	-6.56551	0	0.5	0.442486
Adprh	1.9094e-05	0.878063	1	0.929	0.44365
Ruvbl2	1.98761e-05	-6.88352	0	0.5	0.461821
Alkbh3	1.99717e-05	3	0.579	0	0.464041
Adamts2	2.07012e-05	3.03747	0.632	0	0.480992
U2surp	2.09197e-05	-6.1512	0	0.5	0.486068
Ogfod1	2.11015e-05	3.10962	0.579	0	0.490292
Anxa11	2.16254e-05	3.1008	0.579	0	0.502466
Tmem29	2.18059e-05	-6.41423	0	0.5	0.50666
Aen	2.21918e-05	-6.34873	0	0.5	0.515626
Srsf3	2.27685e-05	-6.43582	0	0.5	0.529025
Zfp560	2.29579e-05	2.95174	0.737	0.071	0.533427
Idnk	2.30828e-05	-5.45239	0	0.571	0.536329
Zfp810	2.36198e-05	3.22781	0.579	0	0.548807
Eif2b3	2.37131e-05	-6.22331	0	0.5	0.550975
Snrpf	2.38475e-05	-3.12404	0.842	0.857	0.554097
Smpd2	2.39034e-05	3.82889	0.526	0	0.555396
Sema4b	2.41764e-05	1.55196	1	0.929	0.561738
Fnip1	2.44703e-05	2.95174	0.632	0	0.568567
Ktn1	2.45893e-05	-6.22744	0	0.5	0.571333
Zfp24	2.46569e-05	3.06496	0.579	0	0.572904
Zfp341	2.56718e-05	2.8606	0.579	0	0.596485
Brsk2	2.61304e-05	3.29123	0.579	0	0.607141
Arglu1	2.66805e-05	2.17834	0.684	0	0.61992
Arhgap29	2.74711e-05	2.22781	0.632	0	0.638291
Aldh1a1	2.75806e-05	-3.89343	0.053	0.643	0.640835
Tmem266	2.8073e-05	3.00335	0.684	0.071	0.652276
Ppat	2.80944e-05	3.12711	0.579	0	0.652773
Arrdc4	2.82284e-05	3	0.579	0	0.655887
Pgm3	2.82348e-05	2.68281	0.632	0	0.656035
RP23-461C23.2	2.85361e-05	-1.77899	0.632	0.929	0.663037
Dennd4a	2.86837e-05	3.57862	0.579	0	0.666465
Fbxl8	2.96209e-05	1.90232	0.842	0.357	0.688241
Mapre2	3.07489e-05	-6.1512	0	0.5	0.714451
Med25	3.0804e-05	-5.91545	0	0.5	0.71573
Mprip	3.3481e-05	-6.16275	0	0.5	0.77793
RP24-297N9.3	3.3552e-05	-2.47299	0.053	0.857	0.779581
Dnah7c	3.47344e-05	2.65896	0.632	0	0.807055
Fam122b	3.50141e-05	2.53343	0.632	0	0.813552
RP23-335F6.3	3.54283e-05	2.71786	0.632	0	0.823177
Trp53bp1	3.54643e-05	-6.13516	0	0.5	0.824012
Rpl39l	3.54891e-05	-6.29724	0	0.5	0.82459
Rasgrp4	3.56561e-05	3.23589	0.579	0	0.828469
mt-Nd4	3.56633e-05	-1.5095	1	1	0.828637
Slc25a37	3.56747e-05	3.43857	0.579	0	0.828901
Disc1	3.57307e-05	2.70627	0.579	0	0.830203
RP23-201A19.2	3.59192e-05	-2.11195	0.316	0.714	0.834583
Naa35	3.62782e-05	-6.16849	0	0.5	0.842925
Parp6	3.82237e-05	2.91194	0.579	0	0.888128
Dppa4	3.89569e-05	2.7855	0.632	0	0.905164
Pgls	3.93427e-05	-6.24928	0	0.5	0.914128
Ube2e2	3.96766e-05	2.68281	0.579	0	0.921886
Mtdh	3.97191e-05	-6.35504	0	0.5	0.922873
Traf3	4.00396e-05	2.93198	0.579	0	0.930321
Raver1	4.02159e-05	1.25158	1	0.857	0.934417
Trappc9	4.05305e-05	-5.80919	0	0.5	0.941727
Epb41	4.10926e-05	-5.82927	0	0.5	0.954788
Krt84	4.26545e-05	2.97124	0.579	0	0.991077
Dst	4.26678e-05	-5.822	0	0.5	0.991387
Mocs1	4.30026e-05	2.922	0.579	0	0.999164
Commd8	4.30669e-05	2.88136	0.579	0	1
Cd47	4.31963e-05	2.61005	0.579	0	1
Ndrg1	4.50654e-05	4.29123	0.526	0	1
Mrps35	4.58147e-05	-6.55459	0	0.5	1
RP24-443B5.1	4.69939e-05	2.77444	0.579	0	1
Ssrp1	4.70967e-05	-5.77573	0	0.5	1
Syn1	4.87403e-05	3.05585	0.579	0	1
Trappc6a	4.93595e-05	-3.74174	0.053	0.857	1
Slc9a3r1	4.94193e-05	1.11915	0.947	0.857	1
Mrpl57	4.97312e-05	-6.05373	0	0.5	1
Dus1l	5.03479e-05	-5.64386	0	0.5	1
Acadvl	5.11488e-05	3.45251	0.579	0	1
Myh14	5.16086e-05	2.64689	0.632	0	1
Mrpl51	5.17255e-05	-6.00643	0	0.5	1
Rrbp1	5.21181e-05	-5.96578	0	0.5	1
Dgcr6	5.22259e-05	-6.08898	0	0.5	1
Tfap2c	5.38826e-05	3.06496	0.579	0	1
Srsf5	5.39441e-05	-5.96908	0	0.5	1
Ccdc71	5.4253e-05	-6.16849	0	0.5	1
Slc7a6os	5.43113e-05	-6.43105	0	0.5	1
Mtor	5.48334e-05	-5.84907	0	0.5	1
Cobl	5.58429e-05	2.82889	0.579	0	1
Mrpl40	5.71893e-05	-6.21085	0	0.5	1
Rheb	5.76222e-05	4.42867	0.947	0.071	1
Tia1	5.79007e-05	2.36678	0.632	0	1
Ccdc137	5.90124e-05	2.89162	0.579	0	1
Nicn1	6.0522e-05	2.58496	0.632	0	1
Scnm1	6.17565e-05	-5.96248	0	0.5	1
RP24-423N7.1	6.18983e-05	-3.49692	1	1	1
Rela	6.29723e-05	0.868209	0.947	1	1
Rundc3b	6.30864e-05	2.90182	0.579	0	1
Zbtb10	6.53216e-05	-1.72681	0.895	0.929	1
Commd2	6.637e-05	-6.45121	0	0.5	1
Lin28b	6.67194e-05	2.46632	0.632	0	1
Nt5m	6.73826e-05	3.75381	0.947	0.071	1
Zbtb32	6.87669e-05	-2.70906	0.053	0.786	1
Epb41l5	7.02976e-05	-5.74915	0	0.5	1
Tmc4	7.17929e-05	-6.03185	0	0.5	1
Snapc5	7.18789e-05	-2.31378	0.947	0.929	1
Spata13	7.20898e-05	3.87101	0.526	0	1
RP23-76J15.4	7.22276e-05	-3.16177	0.474	0.857	1
Rfc2	7.29232e-05	-5.96083	0	0.5	1
Spryd7	7.55085e-05	-6.21778	0	0.5	1
Ccdc43	7.5785e-05	3.33703	0.526	0	1
RP24-219P17.2	7.8264e-05	2.55943	0.579	0	1
Dstn	7.85041e-05	-1.51166	0.895	1	1
Lrrc8b	7.91668e-05	0.394044	1	0.929	1
Cdk5rap2	7.92123e-05	-5.56115	0	0.5	1
Kcnn2	7.94684e-05	3.64689	0.526	0	1
Iws1	8.11507e-05	-6.15554	0	0.5	1
Birc6	8.34809e-05	-5.5325	0	0.5	1
Cenpp	8.3965e-05	3.61935	0.947	0.071	1
Gm21897	8.40213e-05	-2.42196	0.632	0.857	1
Prpsap2	8.4712e-05	-5.67243	0	0.5	1
Mboat2	8.60215e-05	-5.46877	0	0.5	1
Ost4	8.70314e-05	-5.97072	0	0.5	1
Cpa6	8.91294e-05	-2.16993	0	0.786	1
Ide	8.93443e-05	-5.52804	0	0.5	1
Chadl	9.32127e-05	-6.05992	0	0.5	1
Supt20	9.44035e-05	-5.51457	0	0.5	1
Rcan3	9.48842e-05	-5.68249	0	0.5	1
Pyurf	9.54204e-05	-2.57302	0.737	0.786	1
RP23-267J18.10	9.7985e-05	-1.50069	0.789	0.929	1
Ybx2	9.80633e-05	-5.89655	0	0.5	1
RP23-330D3.9	9.8929e-05	-5.81103	0	0.5	1
Znrd1	9.92791e-05	-5.87915	0	0.5	1
Acbd6	9.94212e-05	-5.71031	0	0.5	1
Plekho2	9.98859e-05	3.12711	0.579	0	1
Mettl25	0.000100443	2.52026	0.579	0	1
Wnt9a	0.000100499	3.88136	0.526	0	1
Cenpw	0.000100902	-4.8147	0	0.571	1
Tmem72	0.000101147	-5.40696	0	0.5	1
RP24-226L19.2	0.000102289	-2.3251	0.526	0.857	1
Acy3	0.000103597	-3.21694	0.684	0.786	1
Usp27x	0.000104034	2.33703	0.579	0	1
Clasp1	0.000104832	-5.53694	0	0.5	1
Rhno1	0.000105379	-6.17278	0	0.5	1
Arid4a	0.000106775	2.68281	0.579	0	1
RP24-355N14.3	0.000109469	-1.89186	0.737	0.857	1
Prox1	0.000110437	-4.24249	0	0.571	1
Eif4ebp1	0.000111699	-5.56115	0	0.5	1
Traf5	0.000113094	3.10962	0.526	0	1
RP23-390I1.6	0.000113466	-1.59258	0.632	0.929	1
Adsl	0.000113881	-5.41665	0	0.5	1
Vezt	0.000115524	2.72935	0.579	0	1
Ube2n	0.000117341	-5.6105	0	0.5	1
Lmna	0.000118074	-5.46644	0	0.5	1
Dctn6	0.000119435	-6.0287	0	0.5	1
Upf3a	0.000120354	3.87202	0.947	0.071	1
Meis2	0.000122338	-7.13882	0	0.429	1
Clns1a	0.000123339	-5.87036	0	0.5	1
Nkap	0.000123407	-5.84728	0	0.5	1
Zfp957	0.000124252	-6.06455	0	0.5	1
Kif16b	0.000125213	-5.20667	0	0.5	1
Rac1	0.000125975	-5.71425	0	0.5	1
Cadps2	0.00012642	2.71786	0.579	0	1
Gm11168	0.000130584	2.29123	0.632	0	1
RP23-285L15.1	0.000132584	-1.42652	0.947	1	1
Tep1	0.000134399	-5.98706	0	0.5	1
Akr1cl	0.000135776	-3.52261	0.263	0.714	1
Clk3	0.000138401	-5.54579	0	0.5	1
Mrpl15	0.000139062	-5.81286	0	0.5	1
Mb21d1	0.000141574	2.41028	0.579	0	1
Pcif1	0.000141695	-5.4021	0	0.5	1
Map1b	0.000142346	-5.88264	0	0.5	1
Camkk2	0.00014346	2.64689	0.632	0	1
Taf1d	0.000143483	-5.42387	0	0.5	1
Zfp397	0.000144374	2.62244	0.579	0	1
Celf1	0.000146739	-5.53694	0	0.5	1
Vprbp	0.000146797	-5.53027	0	0.5	1
Nrf1	0.000149862	-5.51683	0	0.5	1
RP23-122E16.2	0.000150962	-1.69515	0.579	0.714	1
Ddah1	0.00015148	4.51851	0.632	0.071	1
Tsc1	0.000152608	-5.40939	0	0.5	1
Atp5g3	0.000152764	4.51261	0.947	0.071	1
Cklf	0.00015282	2.35199	0.579	0	1
Chtop	0.000154412	-5.73954	0	0.5	1
Cnot11	0.000155274	-6.0397	0	0.5	1
Snx30	0.00015633	2.69459	0.579	0	1
Ndufb2	0.000158196	-5.53027	0	0.5	1
Rin2	0.000160408	2.79647	0.579	0	1
Sorbs1	0.000162335	-5.31418	0	0.5	1
R3hdm2	0.000163661	-5.19827	0	0.5	1
Mkks	0.000163879	-5.53027	0	0.5	1
RP23-142A14.4	0.000164301	-5.62727	0	0.5	1
RP23-445H7.1	0.000165457	-5.29331	0	0.5	1
Mul1	0.000166282	-5.72208	0	0.5	1
Zfp277	0.000166879	3.85839	0.947	0.071	1
Tmem126a	0.000167887	-5.63559	0	0.5	1
Oip5	0.000169102	2.43857	0.579	0	1
Enpp5	0.000169423	-5.50098	0	0.5	1
Wdr89	0.000170169	2.63472	0.579	0	1
Rps15	0.000171088	-4.71912	0.211	1	1
Lrrc56	0.00017133	3.31431	0.526	0	1
Olfr1312	0.000172469	-4.96727	0.053	0.5	1
Fgf8	0.000172926	-7.12486	0	0.429	1
Dynlt1	0.000174615	-2.81986	0.632	0.929	1
Cyfip2	0.000174617	2.95174	0.526	0	1
RP24-191N24.2	0.000176307	-1.75373	0.421	0.786	1
Blvrb	0.000176912	-3.07284	0.105	0.857	1
Med26	0.000177952	1.20656	1	1	1
Sfr1	0.000179189	-1.78005	1	1	1
RP23-464I9.2	0.000180336	-1.45745	0.842	0.929	1
Itsn2	0.00018112	-5.28011	0	0.5	1
Efna1	0.000181693	-3.94084	0	0.571	1
Ndufc1	0.000181945	2.57225	0.579	0	1
Npc1	0.00018479	-5.31418	0	0.5	1
Tubb2a	0.000188893	0.0334551	1	1	1
Ist1	0.000189317	-5.26142	0	0.5	1
Smug1	0.000189336	-5.30117	0	0.5	1
Mgea5	0.00019417	-1.35699	1	0.929	1
Mgat4a	0.000195178	-5.56333	0	0.5	1
Ppp3cb	0.000195248	1.81816	0.632	0	1
Ncoa3	0.000203129	-5.22882	0	0.5	1
Sema6d	0.000203918	3.2115	0.526	0	1
Ahi1	0.000206302	-3.551	0.053	0.643	1
RP23-43G12.1	0.000206747	-5.53694	0	0.5	1
G2e3	0.000214981	2.57225	0.579	0	1
Arhgap20	0.000215225	2.01886	0.632	0	1
Znrd1as	0.000215626	-5.69249	0	0.5	1
Tipin	0.000218488	-5.60839	0	0.5	1
Olfr161	0.00021997	-2.23704	0	0.714	1
Tbc1d32	0.000222814	2.75207	0.579	0	1
Fam83d	0.000228723	3.89073	0.737	0.071	1
Dnal1	0.000229154	2.09192	0.632	0	1
Mtf2	0.000234143	-5.24249	0	0.5	1
Aamp	0.000235194	-5.51232	0	0.5	1
Gk5	0.000249635	3.28345	0.526	0	1
Ribc1	0.000259698	-5.42146	0	0.5	1
Arhgap42	0.000259703	-5.18982	0	0.5	1
Rin3	0.000260345	2.16146	0.579	0	1
Atl2	0.000266185	-4.974	0	0.5	1
Limd2	0.000268204	-5.6865	0	0.5	1
RP23-285C21.7	0.00026839	-3.31504	0.368	0.643	1
Hint3	0.000268686	-5.33985	0	0.5	1
Cmya5	0.000270114	-3.63832	0.895	0.929	1
Col6a5	0.000272345	-4.8401	0	0.5	1
Fam210a	0.00027739	-5.0287	0	0.5	1
RP23-288B18.1	0.000284229	-5.15554	0	0.5	1
Socs1	0.00028709	1.08194	0.842	0.429	1
Olfr365	0.000287924	-2.37018	0.053	0.714	1
Ofd1	0.000288531	-0.950594	1	1	1
Mipep	0.000289564	-5.16993	0	0.5	1
Dazl	0.000291095	-1.53149	1	1	1
Zkscan1	0.000291609	-5.14393	0	0.5	1
RP23-235G13.4	0.000291701	-4.37917	0.316	0.5	1
Zdhhc21	0.000295288	-1.8472	0.632	0.786	1
Rpl12	0.000295575	-3.12031	0.053	0.786	1
Ctnna2	0.000300294	2.74076	0.579	0	1
Cep170	0.00030712	3.27563	0.526	0	1
Senp8	0.000308883	-5.19546	0	0.5	1
Rangrf	0.000310771	-5.27213	0	0.5	1
Scyl2	0.000311792	-5.02237	0	0.5	1
Mras	0.000314099	2.29123	0.579	0	1
Ccdc150	0.000314261	2.22781	0.579	0	1
Ak7	0.000325665	-3.57182	0.053	0.643	1
Ep300	0.000329772	-5.21224	0	0.5	1
RP23-332O18.2	0.000331967	-2.87744	0.263	0.786	1
Skap2	0.000334052	-5.09954	0	0.5	1
Hist2h3c2	0.000335871	1.79865	0.842	0.714	1
Rgs17	0.000337347	-6.60521	0	0.429	1
Clptm1l	0.000337734	-4.82564	0	0.5	1
Efna2	0.000340025	1.47016	0.895	0.571	1
Wrap73	0.000343091	-5.14975	0	0.5	1
Cyth1	0.000345731	-3.90689	0	0.571	1
Ggnbp2	0.000346103	-4.84728	0	0.5	1
RP23-369M17.1	0.000346938	-3.14459	0.316	0.714	1
Vars2	0.00035239	-5.07529	0	0.5	1
Cldn4	0.000353606	0.631606	1	0.929	1
Iqcb1	0.00035364	-4.89655	0	0.5	1
Grm2	0.000356065	-6.93327	0	0.429	1
Gabpb1	0.000359015	-5.52804	0	0.5	1
Tmco1	0.000360557	-5.32193	0	0.5	1
RP24-202N2.3	0.00036392	-2.13138	0.947	1	1
Slc29a2	0.000366617	1.21343	1	0.857	1
Tsen34	0.000369852	2.96153	0.526	0	1
Sipa1l3	0.000370305	-4.70834	0	0.5	1
Ech1	0.000370333	-5.00322	0	0.5	1
Fank1	0.000371242	-5.68249	0	0.5	1
Srsf2	0.000371387	2.61005	0.526	0	1
Sart1	0.000371925	-1.76717	0.947	0.929	1
Amd1	0.000374537	-4.99678	0	0.5	1
Glb1l2	0.000375857	2.88136	0.526	0	1
Polr3gl	0.000375936	2.12711	0.632	0	1
Epha4	0.000383071	-5.7907	0	0.5	1
RP24-147G7.1	0.000383132	2.61005	0.579	0	1
Alox12	0.000395867	1.75207	0.632	0	1
Mta3	0.000397353	-4.55678	0.053	0.929	1
Dgcr14	0.000402102	0.686986	1	1	1
Fam129c	0.000406268	2.12711	0.579	0	1
Pkib	0.000407951	-4.81103	0	0.5	1
Mbd3	0.000414236	-5.21224	0	0.5	1
Rfx2	0.000421736	1.07021	0.947	0.429	1
RP24-79F8.1	0.000422338	-1.68158	0.368	0.857	1
Agap3	0.000422937	-4.77385	0	0.5	1
Galnt12	0.000437569	-4.93074	0	0.5	1
Pgm1	0.000439853	2.62244	0.526	0	1
Pofut1	0.000440858	2.2115	0.579	0	1
RP24-235L14.3	0.000443298	-2.10109	0.316	0.857	1
Pif1	0.00044572	3	0.526	0	1
Ccdc9	0.000449109	1.8606	0.632	0	1
Dlgap1	0.000449899	-4.69647	0	0.5	1
Scand1	0.000450578	0.974465	0.895	0.786	1
Acad8	0.000450655	2.70627	0.579	0	1
Nptx2	0.000451741	1.91504	1	0.929	1
Zmynd11	0.000453672	-4.68049	0	0.5	1
B4galnt3	0.000460622	2.12711	0.579	0	1
AC130827.2	0.000461261	-4.85086	0	0.5	1
Slx1b	0.000463328	2.67094	0.526	0	1
Ptpn6	0.000469319	2.82889	0.526	0	1
Ttyh2	0.000469533	-4.90981	0.053	0.429	1
Uhmk1	0.000471185	-3.64386	0	0.571	1
Olfr552	0.000472186	-2.11434	0.053	0.714	1
Dnajc28	0.000473267	2.7633	0.526	0	1
Nipbl	0.000477809	-1.08257	0.947	0.929	1
Ube2r2	0.000482195	2.46632	0.526	0	1
Irf8	0.000487071	2.7855	0.526	0	1
Alas1	0.000487668	-4.6231	0	0.5	1
Coa6	0.000489017	-3.822	0	0.571	1
H2afx	0.000495615	0.521708	0.947	1	1
Zfp729b	0.000527308	2.89162	0.526	0	1
Pcbp3	0.000532002	-4.54137	0	0.5	1
Rnf11	0.000535141	2.33703	0.579	0	1
RP23-47M24.3	0.000535916	-4.98381	0	0.5	1
Stk11	0.000549459	-4.89655	0	0.5	1
Adad2	0.000550837	0.946136	1	0.929	1
Numb	0.000552068	-4.96743	0	0.5	1
Ppp1r3d	0.000556415	1.25908	0.895	0.857	1
Ppm1b	0.000558448	-4.7587	0	0.5	1
Hnrnpd	0.000559031	-4.40696	0	0.571	1
Zfp90	0.000560014	-3.39232	0	0.571	1
Runx1t1	0.000563359	3.36678	0.474	0	1
Msh5	0.000564143	2.74076	0.526	0	1
Srebf1	0.000564385	-4.54137	0	0.5	1
Taf1b	0.000566591	-4.49185	0	0.5	1
Ppp2r5c	0.000568325	-4.85086	0	0.5	1
Abhd11	0.000569517	-5.51232	0	0.5	1
Gpr180	0.000576147	0.525787	0.947	0.857	1
Apc	0.000582831	-4.56768	0	0.5	1
Fam126b	0.000584843	-4.78883	0	0.5	1
Fra10ac1	0.000586079	-0.978148	1	1	1
AC155158.1	0.000590305	-2.43622	0.789	0.786	1
Echdc2	0.000592399	2.39593	0.526	0	1
Elmsan1	0.000597091	3.3594	0.474	0	1
Icmt	0.000597097	-4.19718	0.053	0.929	1
Polr2l	0.000599066	-2.29985	1	0.929	1
Zscan12	0.00060083	3.86461	0.789	0.071	1
Scml2	0.000603928	-4.63559	0	0.5	1
Ccdc141	0.000610976	2.64689	0.526	0	1
Dgkz	0.000622206	1.90182	0.579	0	1
Zfp949	0.000628383	-2.86507	0	0.643	1
Cenpk	0.000631632	-5.04439	0	0.5	1
Srsf7	0.000635875	-1.22798	1	1	1
Pmvk	0.000647319	-5.08443	0	0.5	1
RP24-84I4.2	0.00065094	-4.67646	0	0.5	1
Ercc1	0.00065123	-4.98706	0	0.5	1
Ten1	0.000654411	-4.74723	0	0.5	1
Cenpv	0.000655176	-4.75489	0	0.5	1
RP23-317N11.7	0.000673521	2.14439	0.579	0	1
Bmpr2	0.000682612	-4.3322	0	0.5	1
Tcl1b3	0.00068418	-3.80515	0.789	0.643	1
Npm3	0.000686726	-4.71621	0	0.5	1
Lyrm4	0.000693761	-1.90663	0.895	1	1
RP23-445E20.7	0.000709025	2.27459	0.789	0.357	1
Hipk3	0.00071364	2.81816	0.526	0	1
Mpp5	0.000714732	-4.51907	0	0.5	1
Bola3	0.000715232	-4.61471	0	0.5	1
Rassf3	0.000727214	2.58496	0.526	0	1
RP24-392J24.4	0.000742298	-0.900356	0.789	1	1
Agbl3	0.000744986	2.14439	0.579	0	1
Ints13	0.000746433	-4.30639	0	0.5	1
RP23-480I16.2	0.000756384	-1.35811	0.526	0.857	1
Trip10	0.000758757	-2.96083	0	0.643	1
Sfxn5	0.000759287	2.50696	0.526	0	1
Dock7	0.000781692	-4.38247	0	0.5	1
Egfr	0.000784272	-3.45943	0	0.571	1
Lage3	0.000784658	4.17811	0.895	0.071	1
RP24-93H15.3	0.000787023	-4.53694	0	0.5	1
Naa40	0.000800652	1.24994	0.947	0.929	1
Oxsr1	0.000800873	1.922	0.579	0	1
Pip4k2c	0.000802553	-4.24793	0	0.5	1
Cat	0.000811436	-4.14655	0.053	0.429	1
Sqle	0.000813373	-4.25334	0	0.5	1
Ndufb3	0.000821858	-2.31727	0.789	0.929	1
RP24-127J3.1	0.000823546	-1.12614	0.737	0.929	1
Sh3glb2	0.000828306	-4.43582	0	0.5	1
Rap1a	0.000829273	-4.58925	0	0.5	1
Tdh	0.000833221	2.1761	0.526	0.071	1
Pdcl3	0.000837055	-6.11449	0	0.429	1
Supt3	0.000838943	-4.58496	0	0.5	1
RP24-102H24.1	0.000841352	-1.69837	0.526	0.643	1
Wwtr1	0.000841392	-3.48727	0	0.571	1
Sycp1	0.00085062	-4.58066	0	0.5	1
Naif1	0.000859989	1.23003	0.789	0.643	1
Derl1	0.000878036	-4.8686	0	0.5	1
RP23-233O21.6	0.000885902	-1.04493	1	1	1
Dph6	0.000888937	-4.20945	0	0.5	1
Adra1b	0.000920801	2.24393	0.526	0	1
RP23-442I10.2	0.000923416	1.79647	0.579	0	1
Dcpp1	0.000925452	-2.35677	0.789	0.929	1
Tssc4	0.000935532	-4.76629	0	0.5	1
Tmem106b	0.000940567	2.93198	0.474	0	1
Frmpd1	0.000957019	-4.27116	0.053	0.429	1
Ankrd9	0.000964767	-3.01282	0	0.571	1
Rpap1	0.000967472	-4.30639	0	0.5	1
Alad	0.000970888	0.425915	1	1	1
Asxl2	0.00097261	-3.98706	0	0.5	1
Dcxr	0.000972965	-4.29593	0	0.5	1
Zfp687	0.000973553	-4.29593	0	0.5	1
Wfdc3	0.00097933	-4.89655	0	0.5	1
Srd5a3	0.000983927	-4.7044	0	0.5	1
Etv6	0.00100009	2.38143	0.526	0	1
mt-Co1	0.00100145	-0.96014	1	1	1
Washc3	0.00102523	-4.84728	0	0.5	1
RP23-371K8.1	0.00102913	-2.39118	0.526	0.786	1
Aamdc	0.00103066	2.29123	0.526	0	1
Ctsh	0.00103704	-6.15265	0	0.429	1
Stk32a	0.00104276	-1.37027	0.947	1	1
RP24-127M20.6	0.00104663	-1.44057	0.158	0.857	1
Gprasp1	0.00104871	-4.06916	0	0.5	1
Zfp808	0.00104888	-3.33366	0.105	0.429	1
Abcb6	0.00105973	-4.09351	0	0.5	1
Iqcc	0.00106782	2.06193	0.526	0.071	1
Snai1	0.00107679	0.669052	0.895	0.571	1
Wdr77	0.00107755	2.54649	0.526	0	1
Slc16a10	0.00108017	-4.52804	0	0.5	1
Purb	0.00108261	-1.68158	0.316	0.786	1
Zfp947	0.00108386	-2.0804	0.684	0.714	1
Slc38a9	0.001092	-4.16419	0	0.5	1
Cystm1	0.00110894	-4.29068	0	0.5	1
Cs	0.00111598	4.44607	0.895	0.071	1
Clip3	0.00111637	2.03747	0.526	0	1
RP23-23I2.5	0.00112562	-1.42146	0.684	0.857	1
Ints10	0.00112636	-4.06916	0	0.5	1
Kidins220	0.00113071	-4.01282	0	0.5	1
Rad54l2	0.00114099	-3.974	0	0.5	1
Usp1	0.00115337	-4.06916	0	0.5	1
H2-Ke6	0.00116196	-4.22055	0	0.5	1
Speer4a	0.00116636	-2.1077	0.579	0.714	1
Ndufa1	0.00117301	-2.20326	0.947	0.929	1
Anp32a	0.00118137	-4.72792	0	0.5	1
Ankrd13a	0.00118795	-4.23704	0	0.5	1
Xpo6	0.00119539	-4.24793	0	0.5	1
Atp2b2	0.00120345	2.89162	0.474	0	1
Map3k11	0.0012148	1.03012	0.947	1	1
St7	0.00123668	-4.30117	0	0.5	1
Lama5	0.00124185	-5.51683	0	0.429	1
Gata6	0.00124247	-1.84996	0.263	0.786	1
RP23-318M11.2	0.00126539	-1.67424	0.789	0.786	1
Mid1	0.00126846	-4.63559	0	0.5	1
Cetn4	0.00127907	1.98089	0.579	0	1
Akr1b10	0.00128167	-2.92057	0	0.571	1
Cyb561a3	0.00129021	1.44351	0.947	0.714	1
Tmem261	0.00129107	-1.83658	0.947	0.929	1
Fam71e1	0.00129342	-2.04826	0.053	0.714	1
Ppcdc	0.00130752	-4.52554	0.053	0.429	1
Klhl1	0.00131784	-2.19314	0.474	0.643	1
Styx	0.00135006	-4.6231	0	0.5	1
Dyrk1b	0.00137791	2.59573	0.842	0.5	1
Arl5b	0.00138088	-4.05683	0	0.5	1
Tln1	0.00139957	-3.96083	0	0.5	1
RP23-342M4.7	0.00140119	-1.69996	0.368	0.571	1
Ypel5	0.00140172	-1.44967	1	1	1
Ppcs	0.00142619	1.90182	0.579	0	1
Mrpl1	0.00145966	-4.70044	0	0.5	1
Ubald1	0.00146295	-4.26411	0	0.5	1
RP23-153M14.8	0.00147868	-4.59963	0.053	0.786	1
Lca5	0.00147925	-2.4912	0.105	0.571	1
RP24-357G2.2	0.00148221	-1.56882	1	1	1
Setd1a	0.00148505	-4.29593	0	0.5	1
Casc4	0.00148542	1.65896	0.632	0	1
Pabpn1	0.00148911	-4.32707	0	0.5	1
Nt5dc1	0.00151142	1.96153	0.526	0	1
Sgol1	0.00151685	-3.93411	0	0.5	1
Mfap3l	0.00152521	2.16146	0.526	0	1
Frmpd3	0.00153206	-3.22607	0	0.5	1
Psme2	0.00153773	-4.49643	0	0.5	1
Tmem55b	0.00154192	-4.08139	0	0.5	1
Akap2	0.00154198	-5.51683	0	0.429	1
Sh3glb1	0.00155218	-3.96083	0	0.5	1
Mthfsd	0.00157361	-4.06301	0	0.5	1
Katnal2	0.00160839	-4.10553	0	0.5	1
Agbl5	0.00162779	-4.48266	0	0.5	1
Rhoh	0.00163567	-5.34746	0	0.429	1
Dnajb9	0.00164728	-4.46391	0.053	0.429	1
Rpia	0.00165139	-1.51858	0.579	0.786	1
Immp1l	0.00166286	-1.89873	0.947	0.857	1
AC157561.9	0.00166729	-3.20241	0.053	0.5	1
Kcnt1	0.0016775	-2.23949	0.368	0.5	1
Rnf32	0.00168444	-4.43582	0	0.5	1
Gpatch2	0.0016886	-3.96743	0	0.5	1
RP23-478I18.1	0.00170638	-1.49918	1	1	1
AC134411.2	0.00171044	-4.39232	0	0.5	1
Ammecr1	0.00171149	-1.80981	0.579	0.786	1
Lonrf3	0.00172144	-3.99354	0	0.429	1
Plekhb1	0.00172592	-3.90689	0	0.5	1
Tsacc	0.00172965	-4.37255	0	0.5	1
Esyt1	0.00177318	-5.09351	0	0.429	1
Lysmd2	0.00179333	2.81816	0.474	0	1
Kbtbd2	0.00181101	-2.5502	0	0.643	1
Zcchc9	0.0018183	-4.03814	0	0.5	1
RP23-216P14.8	0.00181884	-1.29946	0.842	0.929	1
Ccbl2	0.00182066	-3.56768	0	0.5	1
Tor1aip1	0.00183156	-3.72403	0	0.5	1
RP23-244H7.1	0.00184372	2.31431	0.789	0.286	1
Olfr571	0.00186122	-1.54011	0.053	0.786	1
Asap3	0.00186221	2.34702	0.474	0.286	1
Acbd5	0.00187886	-3.822	0	0.5	1
Mpv17	0.00189599	-2.4762	0.053	0.571	1
Abcg2	0.00189704	-3.71621	0	0.5	1
RP24-406I15.3	0.00190204	-1.4816	0.632	0.929	1
Smim11	0.0019036	1.61005	0.632	0	1
Brat1	0.00194066	-4.09954	0	0.5	1
Olfr1385	0.00197109	-1.56087	0.211	0.643	1
RP24-217M2.1	0.00198819	-1.90624	0.105	0.571	1
Snx21	0.00198883	2.45251	0.474	0	1
Klf13	0.00200499	1.96153	0.526	0	1
Mapk10	0.00200787	-4.32707	0	0.5	1
Ccdc172	0.00201589	-1.35496	0.842	0.929	1
Zfp82	0.00202966	-3.4021	0	0.5	1
RP23-331A21.2	0.00203721	-3.9	0	0.5	1
Apba1	0.00204147	1.51088	0.947	0.643	1
Ppa2	0.0020468	-4.18133	0	0.5	1
Zfp933	0.00205422	2.45251	0.526	0	1
Bet1l	0.00205957	-4.19265	0	0.5	1
Reps1	0.00205964	-3.91374	0	0.5	1
Slc5a3	0.00210322	-3.86507	0	0.5	1
Gm10800	0.00210949	-2.50197	1	0.929	1
Gipc2	0.00211116	-5.55459	0	0.429	1
Arsk	0.00221534	2.29123	0.526	0	1
Gfod1	0.00222489	-4.12338	0	0.5	1
Dennd6b	0.00222697	2.49354	0.474	0	1
Rapgef2	0.00226918	-3.98706	0	0.5	1
Ctnnbip1	0.0022748	-3.80735	0	0.5	1
Taco1	0.00229063	-1.62114	0.632	0.857	1
Tnks1bp1	0.00229861	-3.9	0	0.5	1
Sh3gl3	0.00230082	-2.80981	0.105	0.714	1
Vps33a	0.00232087	-4.43271	0.053	0.357	1
Rap1b	0.00238341	-3.52356	0	0.5	1
Gulo	0.00240029	1.0472	0.947	0.786	1
Eif3j2	0.0024058	-1.46031	0.895	0.857	1
Chic2	0.00243144	-3.91374	0	0.5	1
Sybu	0.00243148	-3.45943	0	0.5	1
Rap1gap	0.00243848	2.32193	0.526	0	1
Gas6	0.00245006	1.10037	0.895	0.714	1
Zfp719	0.00246179	2.19502	0.526	0	1
Ube2m	0.00246733	1.65896	0.526	0	1
Akap8l	0.00247096	-1.18	0.842	1	1
mt-Atp8	0.00247998	-2.115	0.526	0.929	1
Rbmx	0.00248611	-3.84916	0.053	0.357	1
Atm	0.00249289	-3.65208	0	0.5	1
Fem1b	0.00250215	-1.17105	0.895	1	1
Shb	0.00250684	-3.89308	0	0.5	1
Ldah	0.00251103	-3.63559	0	0.5	1
Flywch1	0.00255105	-3.66025	0	0.5	1
Olfr509	0.00255105	-1.95077	0.368	0.429	1
Cebpz	0.00258116	-1.26398	0.947	0.929	1
Actr1a	0.00258564	0.544107	0.947	1	1
RP23-115I1.3	0.00259142	-1.21818	0.316	0.857	1
Arfip2	0.00260658	-3.98706	0	0.5	1
Zbtb1	0.00260754	1.62189	0.947	0.714	1
Chaf1a	0.00260808	0.599294	1	0.929	1
Meikin	0.00261309	-3.89308	0	0.5	1
BC003965	0.00264823	-0.941813	0.789	0.929	1
Pdlim1	0.00266359	-5.48956	0	0.429	1
Trove2	0.00267804	2.09192	0.526	0	1
Gstm4	0.00268001	1.9419	0.526	0	1
Rfx3	0.00269256	1.79647	0.526	0	1
RP23-428H16.1	0.00272566	-1.25873	0.474	0.643	1
Atp5s	0.00273083	-3.55897	0	0.5	1
Tyw5	0.00273757	-3.85798	0	0.5	1
Vmn1r26	0.00274748	-1.80735	0	0.643	1
Wdfy1	0.00276421	-4.11746	0	0.5	1
Jam3	0.0027961	-4.11042	0.053	0.429	1
Rrp12	0.00281516	1.01277	0.947	0.857	1
Prkcq	0.00283069	-1.25615	0.263	0.714	1
Zfp36l2	0.00284684	1.19971	1	0.929	1
Gse1	0.00285726	-3.96743	0	0.5	1
Ripk4	0.00286819	1.61388	0.895	0.5	1
RP23-67E6.3	0.00286972	1.50696	0.579	0	1
Otud6b	0.00289846	-3.74723	0	0.5	1
Creb3l4	0.00291065	-5.16419	0	0.429	1
Tmem19	0.00291784	-3.65208	0	0.5	1
Pyroxd1	0.00292077	-3.54211	0.053	0.5	1
Fbxl3	0.00292564	-3.38811	0.053	0.429	1
Ccpg1os	0.00293655	2.27563	0.474	0	1
Tctex1d2	0.00295277	-4.96413	0	0.429	1
RP24-390N7.1	0.00296582	-1.37346	0.684	0.929	1
Zfp809	0.0029688	-4.08746	0	0.429	1
mt-Co2	0.00297082	-2.06847	0.789	0.929	1
Ina	0.00298041	0.626302	1	0.929	1
Sec61g	0.00298382	1.63472	0.579	0	1
RP23-145F9.3	0.00298878	-1.46914	0.211	0.571	1
Pot1b	0.00299164	-1.32654	0.842	0.929	1
Mrpl19	0.00299375	-4.09351	0	0.5	1
Qsox2	0.00300085	2.25987	0.526	0	1
Chd3os	0.00302574	-3.62727	0	0.5	1
Map2k5	0.0030304	-3.67579	0.053	0.5	1
Tmod3	0.0030336	-3.63559	0	0.5	1
Fbln1	0.00304929	-4.69931	0.053	0.357	1
Ubr1	0.00306921	-3.26946	0	0.5	1
Eif1a	0.00307694	-3.66025	0	0.5	1
Fastkd2	0.00310022	-3.66838	0	0.5	1
Fancm	0.00315242	-3.8437	0	0.5	1
Crlf3	0.00316621	-3.79998	0	0.5	1
Dbt	0.00319614	-3.01404	0.053	0.571	1
Kdm5b	0.00319647	-4.39627	0.053	0.5	1
Fam3a	0.00321534	-3.52356	0	0.5	1
Esr2	0.00321934	-4.15265	0.263	0.571	1
Crym	0.0032244	-5.14629	0.053	0.429	1
Tmem140	0.00322499	-2.16494	0.105	0.714	1
Anxa4	0.00322917	-2.34239	0	0.571	1
Sesn1	0.00323289	-3.15329	0.053	0.714	1
Ccnc	0.00323852	-3.66025	0	0.5	1
Slc27a2	0.00325214	-4.36822	0.053	0.429	1
Rassf6	0.00329367	2.35199	0.474	0	1
Tfb2m	0.00330039	-3.44057	0	0.5	1
Rps6ka1	0.00332614	-3.52356	0	0.5	1
Cpne9	0.00332788	-3.73954	0	0.5	1
Sgtb	0.00333454	1.79647	0.526	0	1
Rfng	0.00333653	1.8197	0.895	0.571	1
Glo1	0.0033822	-4.6763	0.053	0.429	1
Cachd1	0.00339204	-4.69647	0	0.429	1
Rfx5	0.00342968	-3.77007	0	0.5	1
Wdr59	0.00343437	-2.49643	0	0.571	1
Mtcl1	0.00347287	-2.94307	0.053	0.571	1
Nme7	0.0034789	-3.45943	0	0.5	1
Cited4	0.00353199	2.21839	0.579	0.143	1
Tctn1	0.00355109	-3.48727	0	0.5	1
Scai	0.0035626	-3.36257	0	0.5	1
Efna5	0.00356431	1.50696	0.579	0	1
RP24-447I18.1	0.00359028	-2.20791	0.368	0.571	1
Nubp1	0.0035951	-4.57635	0	0.429	1
Ahdc1	0.00362265	-3.56768	0	0.5	1
Cd55	0.00365053	-5.08443	0.053	0.429	1
Rcor3	0.00369576	-3.21501	0	0.5	1
Gab3	0.00370206	-3.26946	0	0.5	1
Vdac2	0.00370515	-4.71635	0.053	0.429	1
Topors	0.00374513	-0.790648	0.895	0.929	1
E4f1	0.00375786	-3.71621	0	0.5	1
Whamm	0.003801	1.39593	0.579	0	1
Esrrg	0.00382414	-1.27197	0.684	0.714	1
Stk19	0.00382512	-3.72403	0	0.5	1
AC109152.2	0.00382607	-3.70044	0	0.429	1
Mcmbp	0.00383671	-3.60204	0	0.5	1
Stra13	0.00385874	-5.53274	0.158	0.5	1
Aldh6a1	0.00386931	-4.91032	0	0.357	1
Zfp120	0.00387939	-3.42146	0	0.5	1
Zfp960	0.00391196	-1.12534	0.737	0.929	1
Igsf23	0.00396748	-5.04127	0	0.429	1
Ccnf	0.00397901	1.08105	1	1	1
Tcstv1	0.00406551	-5.30899	0	0.429	1
Trdmt1	0.00407006	1.83954	0.526	0	1
Armt1	0.00407707	1.88136	0.632	0.143	1
Akr1c19	0.00408129	2.43857	0.474	0	1
Erich1	0.00408148	-3.56768	0	0.5	1
RP23-376H18.1	0.00409466	-1.30016	0.737	0.857	1
Acly	0.00415816	-4.93776	0.053	0.429	1
Cdkn2b	0.00420369	0.738133	0.895	0.429	1
Tefm	0.00420956	-3.70044	0	0.5	1
Morn1	0.00422608	2.25987	0.474	0	1
Dxo	0.0042334	-4.79204	0.053	0.429	1
Cep83	0.00425244	-3.77007	0	0.5	1
Zfp422	0.00425957	-3.55857	0.053	0.429	1
Nadk2	0.00427843	2.14439	0.474	0	1
Ado	0.00434196	-0.811728	0.842	1	1
Pex26	0.00434459	-3.55897	0	0.5	1
Lef1	0.00435756	2	0.526	0	1
Pcsk7	0.0043836	-3.03814	0	0.5	1
Galnt3	0.00440247	2.96153	0.421	0	1
Tmem55a	0.00440476	-3.01527	0.526	0.643	1
Zfp383	0.00442844	-3.5325	0	0.5	1
Mark3	0.00446961	-3.03814	0	0.5	1
Slc25a23	0.00447585	-3.25873	0	0.5	1
Smc5	0.00448478	-4.3021	0.053	0.429	1
Icosl	0.00449536	-4.52356	0	0.429	1
RP24-320O9.1	0.00450585	-1.65941	0.421	0.643	1
Prdm6	0.00451419	2.57225	0.421	0	1
Tmem243	0.0045152	-4	0	0.5	1
RP23-300H4.1	0.00453294	0.748685	1	0.857	1
Mta1	0.00454595	-3.32193	0	0.5	1
Sec63	0.00458418	-3.59352	0	0.5	1
Fbxo46	0.0046097	-3.66025	0	0.5	1
Gsto2	0.00462564	-3.03642	0.105	0.429	1
Zfp945	0.00463147	1.50696	0.579	0	1
RP23-117O14.2	0.00463596	-3.4021	0	0.5	1
Glis1	0.00471878	1.65896	0.579	0	1
Hpdl	0.00474018	1.94928	0.895	0.643	1
RP23-330D3.3	0.00474507	-3.41181	0	0.5	1
Phf1	0.00476011	0.636164	0.947	1	1
Sft2d2	0.00478643	-4.28011	0	0.429	1
Isca1	0.00484265	4.07637	0.947	0.071	1
Mplkip	0.00488598	1.50696	0.579	0	1
Pex12	0.00489704	-4.19827	0	0.429	1
Zfp868	0.00498811	-3.27707	0.053	0.429	1
RP23-116P18.2	0.00498901	-1.0603	0.368	0.786	1
Itgb3bp	0.00499139	-3.29068	0	0.5	1
RP24-255L12.1	0.00499475	-3.59352	0	0.5	1
Hnrnpul2	0.00500271	-1.86306	0.842	0.786	1
Polq	0.00500686	2.58496	0.474	0	1
RP24-63F2.1	0.00501255	1.61005	0.526	0	1
Frmd5	0.00502813	-3.48727	0	0.5	1
Spidr	0.00504331	3.59237	0.895	0.071	1
Lcorl	0.00505577	2.71786	0.474	0	1
Eps8	0.0050618	-4.60204	0	0.429	1
Nudt18	0.00511601	-3.41181	0	0.5	1
Hdac6	0.00518451	-5.37265	0.053	0.429	1
Edc3	0.00519723	-4.4762	0.053	0.357	1
RP23-442A6.1	0.00520821	-1.37548	0.632	0.786	1
Chek2	0.00522268	-4.68241	0.053	0.429	1
Klhl28	0.00534616	2.27563	0.474	0	1
RP23-26I10.2	0.00535301	-1.13447	0.368	0.857	1
Nedd4l	0.00536284	-3.75527	0.053	0.357	1
Cep78	0.0054602	-2.59826	0.947	0.857	1
Commd5	0.00547506	-3.51457	0	0.5	1
Dtna	0.00547601	1.8606	0.526	0	1
Adam15	0.00548181	2.38143	0.474	0	1
Qk	0.00549288	2.44695	0.737	0.071	1
Raph1	0.00549395	-3.09954	0	0.5	1
Orc2	0.00550799	-4.40336	0.053	0.429	1
Pwp2	0.00551202	0.405844	0.947	1	1
Exoc5	0.00551504	-3.15843	0	0.5	1
Olfr1250	0.00555379	-1.70805	0.263	0.5	1
RP23-386A17.6	0.00560449	-3.36257	0	0.5	1
Tbc1d23	0.00562859	-3.88418	0.053	0.429	1
Pcf11	0.00564967	-3.32193	0	0.5	1
Fam132b	0.00566771	-4.22055	0	0.429	1
Cgrrf1	0.00566864	-3.15843	0	0.5	1
Ccdc106	0.00568724	2.12711	0.474	0	1
Ruvbl1	0.00572782	-4.36868	0.053	0.429	1
Fbxw7	0.00573029	-3.15843	0	0.5	1
Cilp2	0.00578237	1.51229	0.895	0.714	1
Crb2	0.00582748	2.45425	0.368	0.071	1
Pknox2	0.00584	2.05585	0.474	0	1
Timm21	0.00594177	-1.28606	0.789	0.786	1
RP24-221F4.2	0.00598866	2.09192	0.526	0	1
Cnpy1	0.00599959	-4.58625	0.053	0.357	1
Wdr45	0.00605591	-3.15843	0	0.5	1
Gna14	0.00611693	-4.84469	0.158	0.571	1
RP23-316L10.2	0.00614322	2.29123	0.474	0	1
Scn10a	0.00614386	-3.89308	0	0.429	1
Gclm	0.00616441	-4.25873	0	0.429	1
Olfr648	0.00616892	-3.56067	0.105	0.5	1
Ak3	0.00617274	-3.07529	0	0.429	1
Gpnmb	0.00617968	2.45251	0.421	0	1
Rab2b	0.00620822	1.79647	0.474	0	1
Stk16	0.00621536	-3.55897	0	0.5	1
Itpr3	0.00628567	-1.17151	0.632	0.786	1
Polr3k	0.00628868	-3.93627	0.053	0.429	1
Cyb5rl	0.00630648	-3.91374	0	0.357	1
Ccdc28a	0.00633441	-3.7318	0	0.357	1
Slc29a4	0.00637558	2.01009	0.474	0.071	1
Dnah11	0.00638041	-3.05063	0	0.5	1
Nqo1	0.00640398	-2.1664	0.368	0.571	1
Med12	0.00641449	-3.94084	0	0.429	1
Cox11	0.00641778	1.98089	0.474	0	1
Rfc4	0.0064222	-4.5004	0.053	0.429	1
Zfp7	0.00643207	-4.08443	0.053	0.357	1
RP23-296I6.4	0.00648645	-1.11864	0.316	0.571	1
Hlcs	0.00651005	-2.90689	0	0.5	1
RP23-168M5.3	0.00657184	-3.6105	0.105	0.429	1
Fam65a	0.00661292	1.41911	0.895	0.786	1
Csrp1	0.00661411	1.53915	0.947	0.571	1
Sap30l	0.00661837	-2.31628	0.684	0.643	1
Acvr1b	0.00663097	0.208064	0.895	0.857	1
Aldh3a2	0.00663948	-3.12338	0	0.5	1
Ophn1	0.00666757	-2.92057	0	0.5	1
Gripap1	0.00669857	-3.22607	0	0.5	1
Antxr1	0.0067137	2.22781	0.474	0	1
Olfr1220	0.00672225	-1.85561	0.105	0.5	1
Msto1	0.0067507	-3.98706	0	0.429	1
Polr2g	0.00675799	-1.57883	1	1	1
Gls	0.00680015	1.98089	0.474	0	1
Acvr2b	0.00682015	-3.23704	0	0.5	1
Rtl6	0.00682094	0.664571	0.895	0.929	1
Pign	0.00684095	-3.18133	0	0.5	1
Nmnat2	0.00688854	1.81816	0.526	0	1
Ppp1r35	0.00689628	-2.47299	0.158	0.571	1
Dap	0.00692475	-3.16993	0	0.5	1
Cbwd1	0.00693528	-1.19314	0.632	0.786	1
AC163442.1	0.00694333	-3.29068	0	0.5	1
Osr2	0.00695861	2.64689	0.421	0	1
Lrriq3	0.00697327	1.922	0.474	0	1
Tril	0.00701833	0.825111	0.632	0.429	1
Vwa8	0.00702077	-3.77761	0	0.429	1
P2rx4	0.00705383	-2.974	0	0.5	1
Txnl4b	0.00708335	-3.9	0	0.429	1
Hoxa7	0.00709279	1.50696	0.526	0	1
Tmem64	0.00710566	-1.59622	0.632	0.786	1
Kalrn	0.00712018	-3.11151	0	0.5	1
Fez2	0.00721265	-3.92735	0	0.429	1
Pus10	0.0072388	-4.12987	0.053	0.357	1
Dync2li1	0.00724888	-0.750326	0.842	0.857	1
Pomt1	0.00726756	-3.9	0	0.429	1
RP23-453K8.1	0.0072742	-3.05063	0	0.5	1
Arl14epl	0.00727468	-0.953023	0.737	0.857	1
F8a	0.0072871	0.577366	0.947	1	1
Cdk14	0.00729061	-2.49368	0.053	0.429	1
RP23-474B17.2	0.00729507	-1.13245	0.263	0.643	1
Aak1	0.00733591	-3.67646	0	0.429	1
Phykpl	0.00734139	-3.28011	0	0.5	1
Epb41l3	0.00735715	1.81816	0.474	0	1
Grhl2	0.00745835	2.54649	0.421	0	1
Chst10	0.00758221	2.25987	0.421	0	1
Arhgdia	0.00758675	4.03557	0.947	0.071	1
Cpsf1	0.00762279	-4.8823	0.053	0.429	1
Glb1	0.00763176	2.44887	0.684	0.357	1
RP23-316M14.6	0.00764562	-1.77499	0.105	0.571	1
Casp8	0.00771543	1.9419	0.474	0	1
B3galnt1	0.00772052	0.971506	0.947	0.786	1
Ccl27a	0.00772952	1.68281	0.526	0	1
Ddx1	0.00774176	-5.07853	0.053	0.429	1
Rwdd3	0.0078015	1.922	0.474	0	1
Tbcd	0.00780206	-5.43455	0.053	0.429	1
Gstm2	0.00781666	-2.6282	0.211	0.571	1
Mbd5	0.00782771	-2.89308	0	0.5	1
Slc4a5	0.00783009	-4.46411	0	0.429	1
AC165086.3	0.00789246	-5.29376	0.053	0.429	1
Taf1c	0.00790301	-4.01282	0	0.429	1
Atg10	0.00795178	-2.49643	0	0.571	1
Nptx1	0.00798045	2.66795	0.368	0.143	1
RP23-189N15.6	0.00799439	-2.09679	0.737	0.786	1
Mut	0.00801186	-0.810075	0.947	0.929	1
Mapk14	0.00805388	-3.34239	0	0.5	1
Bambi	0.0080542	-1.03532	0.737	0.786	1
Rpusd3	0.00805832	-3.73954	0	0.5	1
Gemin4	0.00805938	-4.05063	0	0.357	1
RP24-439I22.3	0.00807538	-1.44057	0.421	0.714	1
Dnmbp	0.00807994	1.57999	0.737	0.5	1
RP23-59I22.1	0.0081443	-1.08827	0.316	0.643	1
mt-Atp6	0.00816656	-2.40522	0.421	0.929	1
Ccdc163	0.00820668	-3.19265	0	0.5	1
Alg11	0.00821746	-3.11151	0	0.5	1
RP23-435H13.1	0.00823846	-1.87268	0.474	0.571	1
Zfp746	0.00825341	-3.25873	0	0.5	1
Ppp6r1	0.00835375	1.83954	0.526	0	1
Wiz	0.00836669	-2.94753	0	0.5	1
Ppp1cb	0.00838138	2.09192	0.474	0	1
Ivns1abp	0.0084981	-4.42763	0.053	0.429	1
Ncor2	0.00850698	-2.7318	0	0.5	1
Sirt1	0.00851324	-3.08746	0	0.5	1
B3galnt2	0.00851708	-3.85798	0	0.429	1
RP23-98F21.3	0.00856984	-2.16304	0.053	0.571	1
Cdkn1b	0.00857717	-3.67646	0	0.429	1
Kcnk18	0.008582	-1.83931	0.842	1	1
Cfap53	0.00861786	-0.881944	0.316	0.857	1
RP23-314A12.1	0.00865411	-0.907538	0.684	0.857	1
Pdxp	0.00867675	-2.21755	0.632	0.714	1
Terf2	0.00867956	-3.02554	0	0.5	1
RP23-57G16.2	0.00872019	-1.00617	0.263	0.786	1
Ppp1r37	0.00878803	-2.79256	0	0.5	1
Nfil3	0.00879102	1.25663	1	0.929	1
Cacybp	0.00879861	-4.24104	0.053	0.429	1
Slc25a17	0.00891615	-4.84358	0.053	0.429	1
Zpr1	0.00892948	-4.61566	0.053	0.429	1
Cobll1	0.00895151	-4.33943	0.053	0.429	1
Zfp329	0.00896057	-3.75734	0.053	0.429	1
Cyp4x1	0.00901065	-1.24793	0.211	0.643	1
RP24-228M19.1	0.00906886	-1.73793	1	1	1
Ift57	0.0090996	1.98089	0.474	0	1
Hist3h2a	0.00913375	-1.84333	0.579	0.643	1
Clip4	0.00914888	-2.96083	0	0.5	1
Tet2	0.00917457	-4.53829	0.053	0.357	1
RP23-91K11.4	0.00925511	-1.4192	0.263	0.857	1
Borcs7	0.00932601	-1.90844	0.947	0.786	1
Pomk	0.00933713	0.761736	1	0.786	1
Asrgl1	0.0093893	-2.45765	0.105	0.5	1
Psmb1	0.00939155	-1.65204	1	1	1
Cdc5l	0.00944159	-1.19713	1	0.929	1
Exoc8	0.00945028	-1.20737	0.526	0.643	1
Smim24	0.00949945	1.90182	0.474	0	1
Shc3	0.00951188	-3.79998	0	0.5	1
Adam19	0.00957523	-2.8968	0.158	0.429	1
Dscam	0.00962117	0.527719	0.895	0.571	1
Zfp319	0.00968552	0.972624	0.895	1	1
H1f0	0.00975118	1.06356	0.842	0.857	1
Mnt	0.00975559	-2.06506	0.053	0.714	1
Faap24	0.00975993	-3.02554	0	0.5	1
Pdgfrl	0.0097799	-4.29593	0	0.429	1
Rab2a	0.00982608	-0.994838	0.947	1	1
Pgrmc1	0.0099194	-0.443937	1	1	1
Carnmt1	0.00992262	-1.86401	0.579	1	1
Crot	0.00993698	-4.04723	0.053	0.357	1
Ppp3ca	0.00998161	-3.06301	0	0.5	1
Shcbp1l	0.0100702	-4.41785	0.053	0.429	1
Hist2h3b	0.0101168	2.2939	0.684	0.429	1
Mmp2	0.0101298	-4.37255	0	0.429	1
Spg7	0.0101397	-3.11151	0	0.5	1
RP23-99B10.2	0.0101425	-1.47237	0.947	1	1
Tex9	0.0102022	-3.13516	0	0.5	1
Slc30a4	0.0102543	1.77444	0.526	0	1
Zswim4	0.0102592	0.621912	0.947	0.929	1
Cpxm2	0.0102605	-2.39053	0.053	0.571	1
Pde4a	0.0102619	2.33703	0.421	0	1
Atp6v0a1	0.0103472	-2.7318	0	0.5	1
Sp2	0.0103496	-2.42146	0	0.5	1
Tnrc18	0.0103507	-2.90689	0	0.5	1
Gpr149	0.0103958	-4.06916	0	0.429	1
RP24-179H12.1	0.0104107	-1.02554	0.263	0.786	1
Rab3b	0.0104645	1.17834	0.579	0	1
Ptch1	0.0105148	-2.92057	0	0.5	1
Lactb2	0.0105193	-3.31159	0	0.5	1
Fam175a	0.0106033	-4.49223	0.053	0.357	1
Smco4	0.0106306	-3.6105	0.632	0.5	1
Vamp7	0.0106927	-0.966444	0.895	1	1
AC166332.1	0.0107314	-3.08746	0	0.5	1
Dhx16	0.0107626	-4.45114	0.053	0.429	1
Hook3	0.0107665	-4.09384	0.053	0.429	1
Osbpl2	0.0107877	-3.49716	0.053	0.429	1
Prr12	0.0108052	-1.30793	0.579	0.5	1
Zfp598	0.0108097	0.317227	1	0.857	1
Ube2q1	0.010833	1.2115	0.579	0	1
Rps12-ps3	0.010855	-1.71453	0.895	0.929	1
Dennd3	0.0108572	-2.65208	0	0.5	1
Dcun1d3	0.0108676	-2.7625	0	0.5	1
Rfwd3	0.0109088	-4.69481	0.053	0.357	1
Mfap1a	0.0109452	-1.43357	0.789	0.857	1
Hsd3b6	0.0109628	-2.37917	0.105	0.571	1
Gba	0.0109772	-3.4021	0	0.429	1
Enkur	0.0110172	-2.45943	0	0.5	1
Fam3b	0.0110211	-4.23156	0	0.429	1
Col4a3bp	0.0110255	-3.87439	0.053	0.429	1
Nfatc2ip	0.0110278	-2.74723	0	0.5	1
Tcf20	0.0110819	-4.21081	0.053	0.429	1
Prkag2	0.0111152	-3.63935	0.053	0.357	1
Paqr4	0.0111591	0.83059	0.895	0.929	1
Gcnt1	0.0112029	-1.46859	0.368	0.5	1
Plcg2	0.0112087	1.01357	0.947	1	1
Nipal3	0.0112258	-2.70044	0	0.5	1
Tcp11l2	0.0112875	-3.44057	0.053	0.357	1
Tmem132d	0.011293	-1.97899	0.053	0.5	1
Inpp5d	0.0113111	-3.77556	0.053	0.357	1
Rbck1	0.0113379	-4.31853	0.053	0.429	1
Olfr1307	0.0113408	-3.88536	0.053	0.357	1
RP23-67C3.2	0.0113436	2.33202	0.526	0.071	1
Usp40	0.0113978	2.09192	0.421	0	1
Zfp758	0.0114283	2.03747	0.474	0	1
Il17b	0.0114634	-3.20876	0.421	0.429	1
Iqcf5	0.0114892	-1.74144	0.368	0.857	1
Vangl1	0.0114906	1.79647	0.474	0	1
Dcpp3	0.0115483	-1.44057	0.789	0.929	1
Sesn2	0.0115586	2.36946	0.842	0.429	1
Dennd2a	0.0116635	-3.06301	0	0.5	1
Slc38a6	0.0116979	-3.64773	0.053	0.429	1
Etv5	0.0117127	2.77444	0.368	0	1
Prorsd1	0.0117398	-1.95278	0.474	0.643	1
Fer1l5	0.0117558	1.58496	0.474	0	1
RP24-456P10.1	0.0117813	-4.6763	0.053	0.286	1
Rpl17	0.0117828	-1.47017	1	1	1
1810055G02Rik	0.0118048	0.690887	1	1	1
Ttc13	0.0118095	-3.78998	0.053	0.429	1
Mrps30	0.0118691	1.66937	0.842	0.571	1
Fam19a1	0.0119022	-1.95682	0.421	0.429	1
Mccc2	0.0119619	-4.48306	0.053	0.357	1
Gatad1	0.0120181	1.4245	0.526	0	1
Pusl1	0.0120293	-2.72437	0.053	0.429	1
Ndufa8	0.0121122	-1.55054	1	1	1
RP24-497H18.3	0.0121667	-1.04629	0.158	0.714	1
Gng3	0.0122245	-3.4643	1	0.571	1
Nox1	0.0122265	-1.46366	0.158	0.571	1
Vwf	0.0122727	2.2115	0.474	0	1
U2af1	0.0124502	-1.37647	1	0.929	1
Gtf2h3	0.012477	-3.20387	0	0.429	1
Dnmt3b	0.0125391	-2.86507	0	0.5	1
Phf10	0.0125649	-2.7625	0	0.5	1
Rab5c	0.0126177	0.301671	1	1	1
RP23-448G18.4	0.0126817	2.10962	0.421	0	1
Ptgds	0.0127001	-3.79998	0	0.429	1
Vps37c	0.012717	0.670349	0.947	1	1
Fam110a	0.0127842	2.10962	0.421	0	1
RP24-388H6.6	0.0128369	-1.00886	0.368	0.643	1
Pet2	0.0128638	1.61005	0.526	0	1
Dpy19l1	0.0129062	-2.74723	0	0.5	1
Crabp1	0.0129944	-1.946	0.421	0.786	1
Lrrc36	0.0130286	-2.632	0.474	0.5	1
Smg5	0.0130595	-4.265	0.053	0.429	1
Rb1	0.0130666	-3.47032	0.053	0.357	1
Cd27	0.0130852	1.50696	0.526	0	1
Mat1a	0.0130887	-3.69249	0	0.429	1
Brwd3	0.0131208	-2.77761	0	0.5	1
Vps13b	0.0131331	-3.96574	0.053	0.429	1
Fam155a	0.0132619	2.29123	0.368	0	1
Tmx3	0.0132935	-1.62888	0.737	0.857	1
Psma8	0.0132941	-2.23364	0.368	0.429	1
RP23-79J15.4	0.0133228	1.79647	0.474	0	1
Iqcd	0.0133602	1.98089	0.474	0	1
Otoa	0.0134148	-3.05528	0.053	0.429	1
RP23-149A1.2	0.0134598	1.31662	0.947	0.571	1
Nr2e1	0.0135238	2.22781	0.421	0	1
RP23-184B11.5	0.0137763	-0.981141	0.158	0.857	1
Rasd2	0.0139436	-3.23065	0.053	0.357	1
Ptms	0.0139478	-1.66297	0.105	0.571	1
Vmn1r65	0.0139555	-2.07105	0.632	0.5	1
Sertad3	0.0140367	-0.822879	0.895	1	1
Epg5	0.01418	-0.891952	1	0.929	1
Suclg2	0.0141809	-4.90835	0.053	0.429	1
Mpst	0.0143603	-3.16993	0	0.5	1
Osgep	0.0143731	-3.64386	0	0.429	1
Psmd14	0.0145316	-4.15329	0.053	0.429	1
Trpm4	0.0145501	1.90182	0.474	0	1
Mettl10	0.0145619	-2.71621	0	0.5	1
Gabpa	0.0145823	-3.30847	0.053	0.357	1
Bid	0.014584	-2.85953	0.158	0.429	1
Ccz1	0.0146936	-3.38247	0	0.429	1
RP23-180E6.5	0.0146976	-2.28126	0.158	0.5	1
RP23-209B2.2	0.0147251	-1.46704	0.211	0.571	1
RP23-403P24.8	0.0147851	-3.18473	0.105	0.571	1
Ipo13	0.0148634	-4.23643	0.053	0.429	1
Ctdnep1	0.0148912	-2.42146	0	0.571	1
Bglap3	0.0149528	-2.85561	0.053	0.429	1
Aqr	0.0149666	-3.97247	0.053	0.429	1
Zfp616	0.0150138	1.90182	0.474	0	1
RP23-49C8.7	0.015065	-3.12338	0	0.429	1
Ginm1	0.0151241	-4.33748	0.053	0.357	1
Ceacam10	0.0151622	-4.25334	0	0.429	1
RP23-67E6.5	0.0151729	-2.85086	0	0.5	1
Ick	0.0151803	1.5088	0.842	0.5	1
Sfxn4	0.0151804	2.10962	0.421	0	1
Slc25a40	0.0151833	1.65896	0.474	0	1
Tenm1	0.0152011	-2.9	0.053	0.357	1
Copb1	0.0152089	-4.34221	0.053	0.429	1
Cacnb2	0.0153074	-2.79256	0	0.5	1
Tspan13	0.0153365	-4.6304	0.053	0.429	1
Pi4ka	0.0153551	-0.444665	1	1	1
Serpinb6a	0.0153961	-3.85561	0.053	0.429	1
Atic	0.0154648	0.829333	0.895	0.5	1
RP24-281O20.5	0.0154901	-3.70249	0.158	0.429	1
Pkd2	0.0155359	-1.89308	0	0.5	1
Tle1	0.0156272	-3.23704	0	0.429	1
Zgrf1	0.0156314	-2.56768	0	0.5	1
Pisd	0.0156653	-4.31691	0.053	0.357	1
Gpx6	0.0156886	-4.32707	0	0.429	1
Rock1	0.0156888	-1.26552	1	1	1
Lrr1	0.0156922	-3.31206	0.053	0.429	1
Erlin2	0.0157114	-4.01731	0.053	0.429	1
Zfp867	0.0157159	-1.27263	0.421	0.643	1
Wdr4	0.0157474	-3.45943	0	0.429	1
Glul	0.0158007	-4.31635	0.053	0.357	1
Rgs10	0.0158511	-3.18133	0	0.5	1
Ttll7	0.0158691	-2.09878	0.263	0.5	1
Sbk1	0.0160987	-2.5502	0	0.5	1
Nudt4	0.0161249	-1.70361	0.579	0.857	1
Inf2	0.0162569	-3.20387	0	0.429	1
Comt	0.0162606	-2.58496	0	0.5	1
Ostm1	0.0163121	-3.96413	0.053	0.429	1
Upf3b	0.0163506	-3.24793	0.053	0.429	1
Thada	0.0163653	-0.473396	0.895	1	1
R3hcc1l	0.0163694	-3.19059	0.053	0.357	1
Bbs9	0.0164273	-4.11557	0.053	0.286	1
Metap1d	0.0164481	-3.29068	0	0.429	1
Ip6k2	0.0164519	-3.57635	0	0.429	1
RP23-300F10.1	0.0164539	-1.46523	0.316	0.429	1
hexb	0.0164867	-2.2332	0.263	0.571	1
Slc15a2	0.0165227	-2.30117	0	0.5	1
Cops2	0.0165529	-4.32123	0.053	0.429	1
Tgif2	0.0165637	-3.45003	0	0.357	1
RP23-191I16.5	0.0165832	-0.711534	0.789	0.929	1
Lama4	0.0167245	-3.67646	0	0.429	1
Psmb11	0.0167308	-3.6845	0	0.429	1
Fbxo36	0.0169396	-2.63559	0	0.5	1
Hyls1	0.0170404	0.913456	0.895	0.571	1
Tmem178b	0.0171096	-3.02554	0	0.429	1
Gabrr3	0.0171165	-3.5994	0.316	0.429	1
Necap1	0.0171302	-4.53096	0.053	0.357	1
Pold1	0.0172333	-4.15023	0.053	0.429	1
Reck	0.0172373	-2.21195	0.211	0.357	1
Snai3	0.0172463	0.269921	1	0.857	1
Ndfip1	0.0172634	0.605947	1	0.929	1
Unc5a	0.0172756	-3.44057	0	0.429	1
Ipo5	0.0173103	-5.01237	0.053	0.429	1
Gk	0.0173123	-3.34288	0.053	0.357	1
Uqcrb	0.0173144	-2.71132	0.737	0.5	1
Dnah9	0.0174388	-3.7475	0.053	0.429	1
Neil1	0.017464	1.922	0.421	0	1
Mxd1	0.0175214	-3.52237	0.053	0.429	1
Tatdn1	0.0175389	-1.45216	0.316	0.714	1
mt-Nd5	0.0175957	-0.23437	1	1	1
Slc25a53	0.0176026	-2.1664	0.053	0.714	1
Actr6	0.0176054	-2.4021	0	0.5	1
Olfr740	0.0176876	-0.933613	0.316	0.643	1
Tsr1	0.017694	-4.12646	0.053	0.357	1
Steap4	0.0177146	1.89285	0.526	0.357	1
Arhgef37	0.0177368	1.02891	0.895	0.714	1
Mpv17l	0.0177508	-2.49643	0	0.5	1
Olfr1209	0.0177713	-1.26654	0.105	0.571	1
Morc1	0.0177987	-0.290619	0.947	1	1
Ncbp1	0.0178029	-3.53799	0.053	0.429	1
Efr3a	0.0178195	-4.02554	0.053	0.357	1
Serinc5	0.0178279	-4.21818	0.053	0.357	1
Auh	0.0178339	-4.61213	0.053	0.429	1
RP23-436F15.6	0.0178391	-1.94223	0.842	0.929	1
Galnt16	0.0180655	-3.92735	0	0.357	1
Fubp3	0.0181121	-2.7318	0	0.5	1
Mvd	0.0181269	1.58777	0.789	0.5	1
RP24-227O16.1	0.0182079	-0.674313	1	1	1
Sycp3	0.0182368	-4.5671	0.053	0.429	1
Tra2b	0.0182972	-4.03814	0.053	0.429	1
Spata1	0.0183189	-2.61891	0	0.5	1
Klf11	0.0184317	-4.11703	0.053	0.429	1
RP23-423B21.10	0.0184435	-1.15107	0.421	0.857	1
Arpc5	0.0184905	-4.14409	0.053	0.429	1
Papd5	0.0184943	-3.32193	0	0.429	1
Prps1	0.0184947	-3.12763	0.053	0.5	1
Tmem30b	0.0185717	1.07039	0.789	0.571	1
Nup88	0.0185776	-4.61336	0.053	0.429	1
Hoxd9	0.0185935	1.03006	0.789	0.357	1
Sae1	0.0186277	-4.198	0.053	0.429	1
Pknox1	0.0187057	-3.01626	0.053	0.429	1
Slc9a3r2	0.0187323	3.45425	0.789	0.071	1
Sgip1	0.0187929	-2.9614	0.053	0.357	1
Ablim1	0.0188041	2.7633	0.158	0	1
Helz	0.0188472	-4.07566	0.053	0.429	1
Tdrd9	0.0189439	-5.0267	0.053	0.429	1
Map2k6	0.0189887	2.41028	0.421	0	1
Alg6	0.0190683	-3.75561	0.053	0.286	1
Prkar1a	0.0190794	-4.19218	0.053	0.429	1
Hspa1a	0.0190841	-2.56031	0.105	0.5	1
Gsap	0.0191606	2.04485	0.421	0.071	1
Sh3bp4	0.0192401	2.47999	0.368	0	1
Wrb	0.0192843	-4.26432	0.053	0.357	1
Lpcat2	0.0194528	1.9419	0.421	0	1
Kdsr	0.0196067	-4.38917	0.053	0.357	1
Fem1a	0.0196078	1.69464	0.895	0.929	1
Dynlt1f	0.0196082	-1.17414	0.789	0.857	1
Cln6	0.019661	-3.10354	0.053	0.429	1
Tepp	0.0198804	-1.77618	0.105	0.5	1
Kxd1	0.0199676	-4.14497	0.053	0.429	1
RP24-406I15.4	0.0200084	-1.40581	0.053	0.5	1
Nupl1	0.020027	-4.44294	0.053	0.429	1
Gbas	0.0200629	-4.43304	0.053	0.429	1
Psd3	0.0201255	-3.66025	0	0.429	1
Strn3	0.0201948	-2.80735	0	0.5	1
Gm26566	0.0202211	0.584963	0.632	0.357	1
Lrsam1	0.0202483	-2.04826	0.053	0.5	1
Nsg2	0.0202572	1.51636	0.474	0.071	1
Rhebl1	0.02026	-3.87701	0.053	0.357	1
RP24-122D14.1	0.0202788	-2.40581	0.053	0.429	1
Cd3eap	0.0203193	-3.26984	0.053	0.429	1
Sass6	0.0203272	-3.38811	0.053	0.357	1
Aadac	0.020349	-3.41458	0.105	0.429	1
Dimt1	0.0203865	-4.49185	0	0.357	1
Cnn1	0.0203884	-3.70044	0	0.429	1
Adat1	0.020525	-2.85086	0	0.429	1
Capza1	0.0205699	-4.41287	0.053	0.429	1
Stk17b	0.0207723	-3.34239	0	0.357	1
Actr5	0.0208416	-3.15843	0	0.429	1
Ccdc171	0.0208841	-3.65481	0.053	0.429	1
Asxl1	0.0209015	2.64689	0.158	0	1
Atg4d	0.0209477	-3.73923	0.053	0.357	1
Pwp1	0.0210459	-3.93431	0.053	0.429	1
Igfn1	0.0210802	1.37656	0.474	0.214	1
Mtmr6	0.021106	-3.26369	0.053	0.357	1
RP24-63B17.4	0.0211286	-3.79256	0	0.429	1
Pnma5	0.0212037	-2.44678	0.316	0.429	1
Syce1	0.0212808	-4.4801	0.211	0.5	1
Washc1	0.0212812	1.16254	0.947	0.571	1
Kat6a	0.0212819	-3.09937	0.053	0.857	1
Ier3ip1	0.0212982	-2.37917	0.158	0.429	1
Polr3e	0.0213379	-4.13784	0.053	0.429	1
Rab1b	0.0213812	0.577107	1	1	1
Ncbp3	0.0214053	-4.32099	0.053	0.429	1
Eaf1	0.0215385	-2.47299	0.053	0.429	1
Rnf2	0.0215887	-3.8609	0.053	0.429	1
Ankrd37	0.0216174	-3.48727	0	0.429	1
Zfp846	0.0216665	-3.06301	0	0.429	1
Eif3a	0.0217379	-0.390705	1	1	1
Dtnbp1	0.0217775	-2.5325	0	0.5	1
Afmid	0.0219213	-3.41181	0	0.429	1
Hnmt	0.0219268	1.39593	0.474	0	1
Gosr1	0.0221694	-3.71168	0.053	0.357	1
Cul7	0.022222	-2.974	0	0.429	1
Arl3	0.022288	-0.976966	1	0.929	1
Cphx1	0.0222902	-3.71621	0	0.429	1
Eef1g	0.0223968	-4.81851	0.053	0.429	1
Alyref	0.0224973	-2.66838	0	0.5	1
Rabgef1	0.0226345	-3.21818	0.053	0.357	1
Acaa2	0.022647	-2.09768	0.158	0.5	1
Clstn1	0.0226554	-3.0175	0.053	0.429	1
Smchd1	0.0226697	-3.79056	0.053	0.429	1
Gm17555	0.0226814	-1.04324	0.316	0.714	1
RP23-384D6.1	0.0226864	-2.67323	0.053	0.357	1
Tspan6	0.0227446	-3.9	0.053	0.286	1
Adprhl2	0.0227532	-3.51935	0.053	0.429	1
Ptpru	0.0227536	1.22239	0.684	0.357	1
Cir1	0.0229356	-3.21163	0.053	0.5	1
Ctdp1	0.0230084	-3.01282	0	0.429	1
Rnh1	0.0230233	-4.00057	0.053	0.429	1
Parpbp	0.0230846	-3.4801	0.053	0.429	1
RP24-290F15.1	0.0231091	-1.10354	0.158	0.5	1
Syt16	0.02324	-3.46496	0.053	0.357	1
Rpp30	0.0232966	-1.32611	1	0.929	1
Plscr3	0.0232974	1.77444	0.421	0	1
Pura	0.0233193	-0.81194	0.474	0.714	1
Ctps2	0.023341	-3.45943	0	0.429	1
RP23-192A6.2	0.0233418	-0.979439	0.474	0.786	1
RP23-90C6.3	0.0235536	-3.20387	0	0.429	1
Mettl21a	0.0237037	-2.91862	0.105	0.286	1
Rabggtb	0.0237145	-3.3322	0	0.429	1
Mrpl50	0.0237417	-1.12166	0.895	0.857	1
Agl	0.0237941	-4.13765	0.053	0.429	1
Rnft1	0.0238109	-3.6105	0.053	0.429	1
B430218F22Rik	0.0238263	1.47196	0.526	0.214	1
Eif3c	0.0238278	2.61005	0.158	0	1
Rcbtb2	0.0238615	-2.94753	0	0.429	1
Srpr	0.0238841	-4.34074	0.053	0.429	1
Dap3	0.0239302	2.53343	0.158	0	1
Lamc2	0.0239477	-4.08168	0.053	0.286	1
Plekhh3	0.0239643	-4.36822	0.053	0.429	1
Fmn1	0.0240267	-2.00066	0.211	0.429	1
Sf3a2	0.0240682	-2.7625	0	0.429	1
Nsun3	0.0240837	-2.84656	0.053	0.357	1
RP24-550H10.3	0.024151	-1.7625	0.105	0.571	1
Hcfc2	0.024155	-3.43196	0.053	0.286	1
Xiap	0.024162	-2.36257	0	0.5	1
Zc3h12b	0.0241706	1.2115	0.474	0	1
Stk36	0.0242127	-2.98706	0	0.429	1
Pqlc1	0.0242584	1.81816	0.421	0	1
Cldnd1	0.0242766	-4.5005	0.053	0.357	1
Snx5	0.0243078	-4.37512	0.053	0.357	1
Thsd4	0.0243431	-3.62048	0.053	0.357	1
Drg2	0.0243473	-3.79913	0.053	0.429	1
Dync2h1	0.0246175	-2.79256	0	0.429	1
Dynlt1a	0.02463	-2.09363	0.895	0.786	1
Thap11	0.0246489	0.118731	1	1	1
Polk	0.0247096	1.98089	0.421	0	1
Nrcam	0.0247837	2.8606	0.368	0	1
Adnp2	0.0248202	0.677532	0.895	0.714	1
Fam46b	0.0248582	0.635263	0.947	0.857	1
Hgsnat	0.0248655	-2.8239	0.053	0.357	1
Ppp6r2	0.0248849	-3.77988	0.053	0.429	1
RP24-120F8.1	0.0249705	-1.9309	0.105	0.429	1
RP23-248L4.8	0.0251335	-0.949586	0.789	0.857	1
Olfr667	0.0251474	-0.827596	0.316	0.786	1
Ankrd22	0.0251544	1.922	0.421	0	1
Phf21a	0.0251581	-2.02554	0	0.5	1
Pum1	0.0251825	-3.99712	0.053	0.429	1
Fam53c	0.0252017	2.9302	0.789	0.357	1
Chchd4	0.0252559	-3.58105	0.053	0.429	1
Lmnb2	0.02526	-3.82884	0.053	0.429	1
Zfp729a	0.0252609	-2.87121	0.053	0.429	1
Krt83	0.0252662	-2.32274	0.105	0.5	1
Kif15	0.025299	-2.71621	0	0.429	1
C8b	0.0253011	2.95174	0.947	0.071	1
Chmp1b	0.0255092	-2.54011	0.053	0.357	1
Sh3bp1	0.0255105	1.63472	0.368	0	1
Uba2	0.0255425	-4.6866	0.053	0.429	1
Rab18	0.0255877	-0.853275	0.895	1	1
Rnft2	0.0256675	-2.60204	0	0.429	1
[truncated: 9,963 more rows]

## Sheet: DESeq_Primary_t oocyte
DESeq2 result: Primary follicle oocytes to transitioning oocytes
gene	p_val	avg_log2FC	pct.1	pct.2	p_val_adj
Padi6	7.42586e-42	-14.2695	0	0.789	1.7254e-37
Dnmt1	4.14277e-31	-11.8397	0	0.789	9.62573e-27
Ubc	2.69634e-26	-9.82194	0	0.789	6.26496e-22
Nup214	3.49876e-25	-9.52768	0	0.789	8.12937e-21
Cpeb1	4.75414e-25	-10.4001	0	0.789	1.10462e-20
Astl	1.25651e-24	-10.3096	0	0.789	2.91951e-20
Hdlbp	4.66735e-24	-8.73702	0	0.789	1.08446e-19
Dcaf8	5.96288e-24	-9.12996	0	0.789	1.38547e-19
Npm1	3.18639e-23	-8.94329	0	0.789	7.40358e-19
Rpl10a	4.28354e-23	-9.32394	0	0.789	9.95281e-19
Cfl1	4.97715e-22	-8.2074	0	0.789	1.15644e-17
Dazap2	5.78269e-22	-8.33539	0	0.789	1.34361e-17
Eef1d	9.08821e-22	-8.42096	0	0.789	2.11165e-17
Tfcp2	1.94678e-21	-9.10962	0	0.789	4.52334e-17
Tax1bp1	2.41133e-21	-7.96426	0	0.789	5.60272e-17
Tacc3	4.57685e-21	6.93133	0.2	0	1.06343e-16
Eif5	6.4201e-21	4.26303	0.2	0	1.49171e-16
Mcph1	8.72492e-21	-8.19528	0	0.789	2.02723e-16
Tmem201	8.76729e-21	-8.89689	0	0.789	2.03708e-16
Atxn2l	9.19701e-21	-8.84169	0	0.789	2.13692e-16
Pou5f1	9.75908e-21	-7.94529	0	0.789	2.26752e-16
Nfrkb	1.183e-20	-7.72971	0	0.789	2.7487e-16
Tmem108	1.83434e-20	3.98185	0.2	0	4.26208e-16
Unc5c	1.83623e-20	3.98641	0.2	0	4.26647e-16
Btf3l4	2.08153e-20	-7.99435	0	0.789	4.83643e-16
Tpd52	2.65628e-20	-7.60694	0	0.789	6.17187e-16
Mov10l1	5.64231e-20	-8.03516	0	0.789	1.31099e-15
Myo10	6.58847e-20	-7.90816	0	0.789	1.53083e-15
Fam46c	7.26359e-20	-8.32997	0	0.789	1.68769e-15
Timm17a	1.2311e-19	-7.59246	0	0.789	2.86046e-15
Ctsb	1.57781e-19	3.98185	0.2	0	3.66604e-15
Psma7	1.60496e-19	-7.93011	0	0.789	3.72913e-15
Mtfr1l	1.89003e-19	-7.56866	0	0.789	4.39149e-15
Tpx2	3.66537e-19	-7.31717	0	0.789	8.51649e-15
Prrc2c	4.3389e-19	-7.30378	0	0.789	1.00814e-14
Txn2	5.8208e-19	-7.55095	0	0.789	1.35246e-14
Dedd	6.80744e-19	-7.22882	0	0.789	1.58171e-14
Lrrc14	1.01428e-18	-7.92606	0	0.789	2.35668e-14
Ano10	2.17397e-18	-7.28443	0	0.789	5.05121e-14
Gins2	2.23663e-18	-7.53712	0	0.789	5.19682e-14
Tmem214	3.08738e-18	-7.50779	0	0.789	7.17353e-14
Lhx8	3.16768e-18	-7.53834	0	0.789	7.3601e-14
Farsb	3.17745e-18	-7.42096	0	0.789	7.3828e-14
Aldh7a1	5.0073e-18	-7.40581	0	0.789	1.16345e-13
Rspo2	8.33536e-18	-7.70772	0	0.789	1.93672e-13
Dnah17	1.29171e-17	-7.11949	0	0.789	3.00128e-13
Elavl2	1.5207e-17	-7.52232	0	0.789	3.53333e-13
Rbm18	1.89442e-17	-7.19916	0	0.789	4.40167e-13
Yipf1	3.24974e-17	-7.146	0	0.789	7.55076e-13
Chmp2a	4.90256e-17	-7.21917	0	0.789	1.13911e-12
Psma3	6.57848e-17	-6.79373	0	0.789	1.52851e-12
RP23-459M2.1	7.12833e-17	-6.83489	0	0.789	1.65627e-12
Pak1ip1	9.62563e-17	-6.6552	0	0.789	2.23652e-12
Dync1h1	1.00906e-16	-6.86972	0	0.789	2.34454e-12
Vil1	1.01611e-16	-7.15934	0	0.789	2.36092e-12
Cttn	1.145e-16	-6.51694	0	0.789	2.66041e-12
Sypl	1.32219e-16	-6.86712	0	0.789	3.07211e-12
RP23-349I9.6	1.5092e-16	-6.85864	0	0.789	3.50663e-12
Vps26a	1.86913e-16	-7.16781	0	0.789	4.34292e-12
Map1lc3b	1.97245e-16	-6.77652	0	0.789	4.58298e-12
Ap2s1	2.07339e-16	-6.67688	0	0.789	4.81751e-12
Pdzd2	2.14008e-16	-6.52191	0	0.789	4.97248e-12
Sec23a	2.21947e-16	-7.00415	0	0.789	5.15694e-12
Lsm1	2.26176e-16	-6.7272	0	0.789	5.2552e-12
Rps18	3.45568e-16	-7.16305	0	0.789	8.02927e-12
Arl8b	4.05851e-16	-7.32572	0	0.789	9.42994e-12
Soat1	5.20052e-16	-6.69898	0	0.789	1.20834e-11
Tnpo1	5.2171e-16	-6.68724	0	0.789	1.21219e-11
Hsbp1	6.11349e-16	-6.52933	0	0.789	1.42047e-11
Rhot1	6.36579e-16	-7.4646	0	0.789	1.47909e-11
Emg1	7.21788e-16	-6.69605	0	0.789	1.67708e-11
Wdr76	9.82013e-16	-6.51694	0	0.789	2.28171e-11
Elp3	1.06981e-15	-7.18357	0	0.737	2.4857e-11
Rreb1	1.12963e-15	-6.86907	0	0.789	2.62469e-11
Ecd	1.55287e-15	-6.49691	0	0.789	3.60808e-11
Rab14	1.71166e-15	-6.5554	0	0.789	3.97704e-11
Neb	1.9075e-15	-6.76749	0	0.789	4.43208e-11
Git2	1.96574e-15	-6.63929	0	0.789	4.5674e-11
Baz2a	2.23599e-15	-6.41918	0	0.789	5.19533e-11
Bag6	2.33724e-15	-6.6687	0	0.789	5.43057e-11
Mast2	2.97694e-15	-6.39503	0	0.789	6.91692e-11
Timm9	3.73875e-15	-6.31622	0	0.789	8.68698e-11
Cic	4.05559e-15	-6.38143	0	0.789	9.42317e-11
Mrpl4	5.4191e-15	-6.4927	0	0.789	1.25913e-10
Gtpbp4	5.94204e-15	-6.01534	0	0.789	1.38063e-10
Stradb	6.74088e-15	-6.3557	0	0.789	1.56624e-10
Rps13	7.42743e-15	-6.50946	0	0.789	1.72576e-10
Vrk1	1.18336e-14	-5.92825	0	0.789	2.74955e-10
Ncoa2	1.422e-14	-7.04036	0	0.737	3.30403e-10
Paics	1.95247e-14	-6.28345	0	0.789	4.53655e-10
Eif4e2	2.7807e-14	-6.12385	0	0.789	6.46095e-10
Nup50	3.32868e-14	-6.88521	0	0.737	7.73419e-10
Rpl22	3.33515e-14	-5.95909	0	0.789	7.74922e-10
Rbm25	3.38063e-14	-5.89034	0	0.789	7.85488e-10
Hsd3b3	4.15767e-14	-7.49227	0	0.737	9.66036e-10
Polr2m	4.50269e-14	-6.77444	0	0.789	1.0462e-09
Gng12	4.92488e-14	-6.01299	0	0.789	1.1443e-09
Eea1	5.09698e-14	-5.73078	0	0.789	1.18428e-09
Zfp68	5.93878e-14	-6.18878	0	0.789	1.37987e-09
Gid4	6.25827e-14	-6.04439	0	0.789	1.45411e-09
Jag1	7.91014e-14	-6.03632	0	0.789	1.83792e-09
Arpc4	8.24492e-14	-6.32572	0	0.737	1.91571e-09
Sap30bp	8.93461e-14	-5.8501	0	0.789	2.07596e-09
Psmd13	9.67176e-14	-6.06496	0	0.789	2.24723e-09
Mlx	1.02556e-13	-6.18982	0	0.789	2.3829e-09
Zcchc7	1.07523e-13	-6.00828	0	0.789	2.49829e-09
Srek1	1.10493e-13	-5.55782	0	0.789	2.5673e-09
Serhl	1.21988e-13	-5.87361	0	0.789	2.83438e-09
N4bp2	1.51172e-13	-6.00237	0	0.789	3.51248e-09
Dpf2	1.56088e-13	-6	0	0.789	3.6267e-09
Timeless	1.72274e-13	-5.72218	0	0.789	4.00279e-09
Snrpd3	1.75697e-13	-5.76749	0	0.789	4.08233e-09
Nhsl1	1.84094e-13	-6.68207	0	0.789	4.27743e-09
Fbxl18	1.95405e-13	-6.25192	0	0.737	4.54023e-09
Ptbp2	1.95783e-13	-6.52274	0	0.737	4.54901e-09
Taf3	2.09123e-13	-6.23589	0	0.737	4.85897e-09
Kif14	2.26203e-13	-6.16676	0	0.737	5.25584e-09
Stx17	2.27371e-13	-6.13578	0	0.737	5.28297e-09
Taf12	2.38719e-13	-5.7633	0	0.789	5.54664e-09
Lmo7	3.37302e-13	-6.64992	0	0.737	7.83722e-09
Map3k5	3.8188e-13	-5.70481	0	0.789	8.87298e-09
Ermp1	4.43006e-13	-7.10467	0	0.737	1.02932e-08
Ift22	4.83425e-13	-5.74076	0	0.789	1.12324e-08
Mob2	6.04848e-13	-5.7605	0	0.789	1.40536e-08
Mtus2	6.34508e-13	-5.48678	0	0.789	1.47428e-08
Ooep	6.69039e-13	-2.7514	1	1	1.55451e-08
Stx8	7.25526e-13	-6.30282	0	0.789	1.68576e-08
Sfmbt1	7.83856e-13	-5.95664	0	0.789	1.82129e-08
Cpsf6	7.88193e-13	-5.86972	0	0.789	1.83137e-08
Slc26a6	7.96101e-13	-5.7633	0	0.789	1.84974e-08
Rabep1	8.21977e-13	-6.27465	0	0.789	1.90986e-08
N4bp2l2	8.60784e-13	-5.59599	0	0.789	2.00003e-08
Ascc2	9.37422e-13	-6.20534	0	0.737	2.1781e-08
Dido1	9.37456e-13	-6.00474	0	0.737	2.17818e-08
Dnm1l	1.24737e-12	-6.18357	0	0.737	2.89827e-08
Agap1	1.40522e-12	-5.47146	0	0.789	3.26503e-08
Pcnx	1.41274e-12	-6.2559	0	0.737	3.28251e-08
Srsf6	1.45755e-12	-6.24793	0	0.789	3.38663e-08
Ino80e	1.45941e-12	-5.82889	0	0.737	3.39095e-08
Slc3a2	1.50156e-12	-6.42979	0	0.737	3.48887e-08
Ttll5	1.54866e-12	-5.22983	0	0.789	3.59831e-08
Atf2	1.68508e-12	-5.51362	0	0.789	3.91529e-08
Lamtor3	1.81081e-12	-5.29897	0	0.789	4.20743e-08
Slc35f6	1.84529e-12	-5.31241	0	0.789	4.28753e-08
Hypk	2.1216e-12	-5.58812	0	0.789	4.92954e-08
Atp5j2	2.609e-12	-5.67837	0	0.789	6.06202e-08
Prdm2	2.63328e-12	-5.36494	0	0.789	6.11843e-08
Slc9a8	2.66442e-12	-6.06155	0	0.789	6.19078e-08
Paip1	2.77634e-12	-5.7992	0	0.789	6.45082e-08
Trp63	3.2173e-12	-6.1657	0	0.737	7.4754e-08
Aldh16a1	3.48529e-12	-6.07625	0	0.737	8.09807e-08
Myl6	3.90622e-12	-5.66197	0	0.789	9.07609e-08
RP23-214L4.1	4.68165e-12	-6.10742	0	0.737	1.08778e-07
Cux1	4.8526e-12	-5.68429	0	0.737	1.1275e-07
Rnf141	5.96436e-12	-5.50863	0	0.789	1.38582e-07
Ap3s2	6.59789e-12	-5.47999	0	0.789	1.53302e-07
Glud1	6.66578e-12	-5.7619	0	0.789	1.54879e-07
Golgb1	6.71747e-12	-5.05357	0	0.789	1.5608e-07
Yipf6	6.78254e-12	-6.05357	0	0.737	1.57592e-07
Rsu1	7.01338e-12	-5.9132	0	0.737	1.62956e-07
Josd2	7.53188e-12	-5.37046	0	0.789	1.75003e-07
Tsta3	8.75672e-12	-5.37046	0	0.789	2.03462e-07
Tamm41	9.35769e-12	-6.43507	0	0.789	2.17426e-07
Igf1r	1.01128e-11	-5.10522	0	0.789	2.3497e-07
Lrig1	1.11618e-11	-5.65143	0	0.789	2.59344e-07
Nol8	1.12463e-11	-5.05585	0	0.789	2.61307e-07
Ube2j1	1.14207e-11	-5.50194	0	0.789	2.6536e-07
Rnf146	1.17925e-11	-5.56746	0	0.737	2.73999e-07
Ldhd	1.20588e-11	-5.72074	0	0.737	2.80186e-07
Ppp1r11	1.22053e-11	-5.54486	0	0.789	2.83591e-07
Acsl1	1.22185e-11	-6.13578	0	0.737	2.83897e-07
Myo9b	1.23341e-11	-5.67391	0	0.789	2.86583e-07
Ambra1	1.27699e-11	-5.57862	0	0.737	2.96708e-07
Coq9	1.29068e-11	-5.49522	0	0.789	2.9989e-07
Tiparp	1.303e-11	-6.31717	0	0.737	3.02751e-07
Nek1	1.37737e-11	-5.7855	0	0.737	3.20031e-07
Ube2a	1.39734e-11	-5.95909	0	0.737	3.24671e-07
Ppp4c	1.43647e-11	-6.2815	0	0.737	3.33764e-07
Atp11a	1.44229e-11	-4.82353	0	0.789	3.35117e-07
Nudt14	1.47548e-11	-5.37595	0	0.789	3.42828e-07
Spopl	1.52137e-11	-5.38325	0	0.789	3.53491e-07
Pnisr	1.67352e-11	-5.24192	0	0.789	3.88844e-07
Mia3	1.94316e-11	-5.77305	0	0.737	4.51493e-07
Cad	1.97851e-11	-6.16781	0	0.737	4.59707e-07
Cep72	2.17944e-11	-5.25391	0	0.789	5.06392e-07
Smad2	2.20567e-11	-5.54649	0	0.789	5.12487e-07
Dpy19l3	2.26033e-11	-5.54649	0	0.737	5.25188e-07
Zfp646	2.50387e-11	-5.24393	0	0.789	5.81773e-07
Ing5	3.24138e-11	-4.96639	0	0.789	7.53135e-07
Coa7	3.45912e-11	-5.13145	0	0.789	8.03727e-07
Ufl1	3.57702e-11	-4.95174	0	0.789	8.31121e-07
Uvssa	3.81883e-11	-5.68724	0	0.737	8.87305e-07
Tmem33	4.03672e-11	-4.6007	0	0.789	9.37931e-07
Meaf6	4.06598e-11	-5.37778	0	0.789	9.4473e-07
Tulp3	4.12755e-11	-5.25391	0	0.737	9.59037e-07
Abi1	4.24662e-11	-5.37229	0	0.737	9.86702e-07
Gstt2	4.27612e-11	-5.83954	0	0.789	9.93557e-07
Naa16	4.49955e-11	-5.40133	0	0.789	1.04547e-06
Tomm20	4.73888e-11	-6.2369	0	0.737	1.10108e-06
Eif2s1	4.88703e-11	-5.41741	0	0.737	1.1355e-06
Rps15a	5.4344e-11	-5.98809	0	0.737	1.26268e-06
Trappc4	5.5118e-11	-5.07174	0	0.789	1.28067e-06
Tmem120b	5.80068e-11	-5.72505	0	0.737	1.34779e-06
Bcl2l13	5.93033e-11	-5.33516	0	0.737	1.37791e-06
Uck2	6.10688e-11	-6.31813	0	0.737	1.41893e-06
Cox6b2	6.15424e-11	-4.94437	0	0.789	1.42994e-06
Zfp330	6.4364e-11	-5.27171	0	0.737	1.4955e-06
Dpf3	6.9922e-11	-5.08969	0	0.789	1.62464e-06
Mrpl42	7.08679e-11	-5.23589	0	0.789	1.64662e-06
Mysm1	7.64509e-11	-4.89162	0	0.789	1.77634e-06
Ndufa5	8.55516e-11	-5.31431	0	0.789	1.98779e-06
Efl1	8.89772e-11	-4.93942	0	0.789	2.06738e-06
Tax1bp3	1.00248e-10	-5.06949	0	0.789	2.32926e-06
Pcnp	1.02784e-10	-4.97848	0	0.789	2.3882e-06
Tmem248	1.0447e-10	-6.0247	0	0.737	2.42737e-06
Trim27	1.15283e-10	-6.68576	0	0.684	2.6786e-06
Daam1	1.19438e-10	-5.58021	0	0.789	2.77515e-06
Zfp652	1.38924e-10	-5.28345	0	0.737	3.2279e-06
Pex7	1.44196e-10	-5.98329	0	0.737	3.35039e-06
Mtr	1.51432e-10	-5.32003	0	0.737	3.51852e-06
Zfp451	1.56836e-10	-5.8606	0	0.737	3.64408e-06
Nfkbib	1.63902e-10	-5.5103	0	0.737	3.80827e-06
Setd1b	1.6409e-10	-4.88393	0	0.789	3.81263e-06
Ddb2	1.67814e-10	-6.05471	0	0.684	3.89915e-06
Timm10b	1.77962e-10	-4.39593	0	0.789	4.13494e-06
Gmip	1.8254e-10	-5.53015	0	0.737	4.24131e-06
Tmem39a	1.99024e-10	-5.56104	0	0.737	4.62431e-06
Ubqln1	2.05434e-10	-5.84218	0	0.737	4.77326e-06
Itgb1bp1	2.06189e-10	-5.4577	0	0.737	4.79079e-06
Elk4	2.08172e-10	-5.42979	0	0.737	4.83687e-06
Atg7	2.10618e-10	-5.24992	0	0.789	4.89371e-06
Rnf182	2.20164e-10	-4.68281	0	0.789	5.11552e-06
Pkig	2.21396e-10	-5.48169	0	0.737	5.14414e-06
Abi3bp	2.32548e-10	-5.1657	0	0.737	5.40325e-06
Prpf38b	2.44416e-10	-5.57703	0	0.737	5.679e-06
Cyth2	2.62346e-10	-6.39322	0	0.684	6.09562e-06
Xrn1	2.72963e-10	-4.83688	0	0.789	6.34231e-06
Ppip5k2	2.8355e-10	-5.05128	0	0.789	6.58829e-06
Naa60	3.02141e-10	-5.68871	0	0.737	7.02026e-06
Ctnnb1	3.07433e-10	-5.36862	0	0.789	7.14321e-06
Rnmt	3.21189e-10	-4.85273	0	0.737	7.46282e-06
Lypla1	3.8632e-10	-5.31241	0	0.737	8.97615e-06
Scaf11	3.89612e-10	-4.99525	0	0.789	9.05263e-06
Per3	4.78933e-10	-5.04899	0	0.737	1.1128e-05
Tlcd1	5.28275e-10	-5.00474	0	0.789	1.22745e-05
Rpgrip1l	5.73874e-10	-4.46288	0	0.789	1.3334e-05
Eml4	6.34396e-10	-4.78274	0	0.789	1.47402e-05
Pex3	7.09582e-10	-4.3594	0	0.789	1.64871e-05
Clec16a	7.48594e-10	-4.72074	0	0.737	1.73936e-05
Prkdc	8.143e-10	-4.96639	0	0.737	1.89203e-05
Gnb1l	8.31899e-10	-5.14654	0	0.737	1.93292e-05
Tbc1d25	8.70715e-10	-5.39593	0	0.737	2.02311e-05
Ndufaf3	9.92482e-10	-4.64689	0	0.789	2.30603e-05
Ganc	9.92957e-10	-4.91698	0	0.737	2.30714e-05
RP23-281H4.3	1.03167e-09	-4.75207	0	0.737	2.39708e-05
Cenpo	1.05711e-09	-4.98809	0	0.789	2.45619e-05
Foxn2	1.06033e-09	-4.98089	0	0.737	2.46367e-05
Tln2	1.11955e-09	-5.09192	0	0.737	2.60127e-05
Cnpy2	1.30222e-09	-4.85273	0	0.789	3.0257e-05
Ate1	1.33202e-09	-4.94929	0	0.789	3.09494e-05
Nob1	1.33471e-09	-4.54649	0	0.789	3.10121e-05
Arhgap39	1.42505e-09	-5.09859	0	0.737	3.3111e-05
Trappc13	1.43011e-09	-4.80735	0	0.737	3.32285e-05
Wdr25	1.66123e-09	-4.3557	0	0.789	3.85988e-05
Arfgef2	1.77557e-09	-4.82889	0	0.789	4.12553e-05
Rbm5	1.7896e-09	-5.07174	0	0.737	4.15814e-05
Ppm1g	1.98987e-09	-6.11839	0	0.684	4.62346e-05
Lztfl1	2.00942e-09	-4.74076	0	0.737	4.66889e-05
Ptbp3	2.1122e-09	-4.35199	0	0.789	4.9077e-05
Cdc37l1	2.13111e-09	-4.87878	0	0.737	4.95164e-05
Mon1b	2.37892e-09	-5.40671	0	0.737	5.52741e-05
Ing3	2.76801e-09	-4.71786	0	0.737	6.43148e-05
Hinfp	2.84538e-09	-4.75489	0	0.789	6.61124e-05
Phgdh	2.94977e-09	-6.41296	0	0.737	6.85379e-05
Coq10b	3.01578e-09	-4.39232	0	0.789	7.00716e-05
Kif1b	3.02721e-09	-5.0785	0	0.737	7.03371e-05
Tpm1	3.15686e-09	-5.63624	0	0.737	7.33496e-05
Cbx5	3.62489e-09	-4.61316	0	0.789	8.42243e-05
Lipt2	3.66632e-09	-6.01886	0	0.684	8.51869e-05
Supt7l	4.07667e-09	-4.59128	0	0.737	9.47213e-05
Brap	4.08431e-09	-5.67243	0	0.737	9.4899e-05
Rpe	4.12597e-09	-4.28345	0	0.737	9.58668e-05
Ttc28	4.63237e-09	-5.01182	0	0.737	0.000107633
Asph	4.66149e-09	-5.19294	0	0.737	0.00010831
Ino80c	4.66292e-09	-4.46975	0	0.789	0.000108343
Ccser2	5.90057e-09	-4.77721	0	0.789	0.0001371
Hnrnpr	6.00093e-09	-4.49354	0	0.737	0.000139432
Eme2	6.02605e-09	-3.96153	0	0.789	0.000140015
Rnf180	7.01086e-09	-4.61626	0	0.789	0.000162897
Znhit1	8.55339e-09	-4.41741	0	0.789	0.000198738
Fbf1	8.71174e-09	-5.04439	0	0.737	0.000202417
Ift88	9.1827e-09	-4.72074	0	0.737	0.00021336
Pigb	9.22621e-09	-4.37778	0	0.737	0.000214371
Faf2	1.05564e-08	-4.79099	0	0.737	0.000245277
Asphd2	1.25356e-08	-4.67094	0	0.789	0.000291264
Dnajc1	1.27426e-08	-5.08523	0	0.737	0.000296074
Rbm33	1.27786e-08	-4.44904	0	0.737	0.000296911
Krba1	1.29833e-08	-5.34453	0	0.684	0.000301667
Ccdc174	1.34708e-08	-4.31813	0	0.789	0.000312993
Sepw1	1.35481e-08	-2.57385	0.95	1	0.000314791
Eapp	1.43401e-08	-4.65294	0	0.737	0.000333192
RP23-188K3.6	1.44151e-08	-4.8606	0	0.737	0.000334935
Celf2	1.67753e-08	-4.3594	0	0.737	0.000389775
Zfp446	1.69747e-08	-4.38143	0	0.737	0.000394408
Mxd4	1.93011e-08	-4.23185	0	0.789	0.000448461
Cox7c	1.93359e-08	-4.14439	0	0.789	0.000449269
Dhx33	2.11897e-08	-4.38143	0	0.737	0.000492342
Mrpl13	2.16163e-08	-4.05128	0	0.789	0.000502254
Fam168a	2.17679e-08	-4.45251	0	0.737	0.000505778
Hivep3	2.18838e-08	-4.65595	0	0.737	0.000508471
Samd8	2.39103e-08	-4.82621	0	0.737	0.000555556
Gapvd1	2.55922e-08	-4.82353	0	0.737	0.000594634
Donson	2.6178e-08	-5.3464	0	0.737	0.000608246
Rai1	2.67261e-08	-5.17624	0	0.737	0.000620982
Col6a3	2.72376e-08	-4.64082	0	0.737	0.000632867
Nat6	2.92622e-08	-4.49016	0	0.737	0.000679907
Cept1	3.22922e-08	-5.27955	0	0.737	0.000750309
Ppp1r12a	3.27275e-08	-4.2951	0	0.737	0.000760424
Tubd1	3.31233e-08	-4.53998	0	0.737	0.00076962
Rps27	3.58386e-08	-4.64992	0	0.789	0.000832709
Fbxo3	3.65521e-08	-4.39593	0	0.737	0.000849288
Nsa2	3.69715e-08	-4.83954	0	0.789	0.000859032
Cyb5r4	3.86771e-08	-5.2815	0	0.684	0.000898662
Aspm	3.93263e-08	-4.41385	0	0.737	0.000913746
Gnpnat1	4.43214e-08	-4.11402	0	0.789	0.00102981
Ubxn2a	4.80515e-08	-5.32572	0	0.684	0.00111648
Gstz1	4.82142e-08	-4.93942	0	0.737	0.00112026
Apex2	4.91611e-08	-3.95174	0	0.789	0.00114226
Ift20	5.2103e-08	-4.35199	0	0.789	0.00121061
Krtcap3	5.9658e-08	-4.37778	0	0.789	0.00138615
Zzef1	6.21867e-08	-5.14439	0	0.737	0.00144491
Ralgapa2	6.32136e-08	-4.81006	0	0.737	0.00146877
Cttnbp2nl	6.42801e-08	-4.53015	0	0.737	0.00149355
Ankzf1	6.57819e-08	-4.3295	0	0.737	0.00152844
Enox2	6.96439e-08	-4.62552	0	0.737	0.00161818
RP23-60P18.9	7.0253e-08	-4.074	0	0.789	0.00163233
Ola1	7.07941e-08	-4.56906	0	0.737	0.0016449
Rmi1	7.12752e-08	-5.27955	0	0.684	0.00165608
Ccdc127	7.13997e-08	-4.25987	0	0.789	0.00165897
Smarcc1	7.26578e-08	-4.2074	0	0.737	0.0016882
Phyhipl	8.19289e-08	-5.56264	0	0.684	0.00190362
Aph1c	8.7302e-08	-4.59756	0	0.737	0.00202846
Fam207a	1.031e-07	-4.98569	0	0.684	0.00239552
Ube3a	1.1114e-07	-4.26383	0	0.737	0.00258233
Casp6	1.19763e-07	-4.13145	0	0.789	0.00278268
Cul2	1.23139e-07	-4.60694	0	0.737	0.00286114
Arl14ep	1.23155e-07	-3.83422	0	0.789	0.0028615
Zbtb43	1.32568e-07	-4.20328	0	0.789	0.00308022
Rbpj	1.36126e-07	-4.00474	0	0.737	0.0031629
Kif9	1.4224e-07	-5.0071	0	0.737	0.00330494
Fmr1nb	1.4333e-07	-4.3594	0	0.737	0.00333026
Tusc2	1.44106e-07	-4.52026	0	0.737	0.00334831
Gtf2i	1.56847e-07	-3.58496	0	0.737	0.00364433
AC157555.1	1.56934e-07	-5.46632	0	0.684	0.00364636
Rpl27	1.58801e-07	-4.1657	0	0.737	0.00368973
Sycp2	1.65663e-07	-4.03747	0	0.789	0.00384917
Coq6	1.84237e-07	-4.43507	0	0.737	0.00428075
Kmt2e	1.96267e-07	-4.73791	0	0.684	0.00456026
Papd7	2.07836e-07	-4.36678	0	0.737	0.00482906
Myef2	2.09613e-07	-4.88136	0	0.684	0.00487036
D2Wsu81e	2.24683e-07	-4.95664	0	0.684	0.0052205
Cd36	2.28879e-07	-5.00474	0	0.684	0.00531799
Exd2	2.40465e-07	-4.90689	0	0.684	0.00558721
Etv3	2.52813e-07	-3.68871	0	0.737	0.0058741
Aasdhppt	2.73328e-07	-4.29897	0	0.684	0.00635077
Map7d2	2.79092e-07	-4.83688	0	0.684	0.00648471
Zfp653	2.94107e-07	-4.33327	0	0.789	0.00683359
Ccdc62	2.94578e-07	-4.074	0	0.737	0.00684453
Mrps10	2.98867e-07	-4.47255	0.3	0.895	0.00694417
Rpl32	3.04402e-07	-3.70127	0.65	0.947	0.00707277
Haus2	3.19484e-07	-3.922	0	0.789	0.0074232
Slc35c1	3.26043e-07	-4.82085	0	0.684	0.00757561
Fhl1	3.39316e-07	-4.57862	0	0.684	0.007884
Cggbp1	3.44392e-07	-4.31813	0	0.737	0.00800194
Rusc2	3.46029e-07	-4.46288	0	0.684	0.00803998
Cox6a1	3.50114e-07	-2.51617	0.95	1	0.0081349
Zfp808	3.80794e-07	1.78161	0.7	0.105	0.00884775
Naa30	4.03883e-07	-4.35199	0	0.737	0.00938421
Ufm1	4.04184e-07	-3.97607	0	0.684	0.00939122
Mtmr12	4.61953e-07	-4.50027	0	0.737	0.0107335
Ndufb11	4.65528e-07	-2.4973	0.95	1	0.0108165
Tspan17	4.65636e-07	-4.60382	0	0.737	0.0108191
Dram2	4.84619e-07	-4.17414	0	0.737	0.0112601
Lsp1	4.86089e-07	-4.87619	0	0.737	0.0112943
Tm9sf1	4.87343e-07	-4.74359	0	0.684	0.0113234
Usp31	5.2657e-07	-3.77998	0	0.737	0.0122349
Ube2v2	5.31687e-07	-3.95664	0	0.737	0.0123538
Gen1	5.43728e-07	-3.82353	0	0.789	0.0126335
Bid	5.65648e-07	1.91023	0.7	0.158	0.0131428
Zfp791	5.87895e-07	-4.40671	0	0.737	0.0136597
P3h1	5.93429e-07	-5.05813	0	0.684	0.0137883
Zfr2	6.28657e-07	-4.61626	0	0.737	0.0146068
Slc39a9	6.66878e-07	-4.88393	0	0.684	0.0154949
Uevld	6.68851e-07	-3.53343	0	0.737	0.0155407
Cotl1	6.81791e-07	-4.14439	0	0.684	0.0158414
Mea1	6.88003e-07	-2.22848	1	1	0.0159858
Hnrnph2	7.35456e-07	-4.7855	0	0.684	0.0170883
Setd6	8.07881e-07	-3.59756	0	0.737	0.0187711
Zmpste24	8.47393e-07	-4.67688	0	0.737	0.0196892
Tubgcp3	8.65475e-07	-4.10962	0	0.789	0.0201093
Ifngr2	8.6681e-07	-4.04669	0	0.737	0.0201403
RP23-354A20.1	8.92385e-07	-3.97607	0	0.737	0.0207346
Gpbp1l1	9.19996e-07	-3.87101	0	0.737	0.0213761
Nphp4	9.36804e-07	-4.5103	0	0.684	0.0217666
Wdr34	9.44013e-07	-4.04669	0	0.789	0.0219341
Samd4b	9.53928e-07	-3.93695	0	0.737	0.0221645
Tceanc2	9.83223e-07	-4.29123	0	0.684	0.0228452
Lin9	9.97729e-07	-3.58496	0	0.789	0.0231822
Bola2	1.01017e-06	-3.91698	0	0.789	0.0234713
Glod4	1.28054e-06	-4.05585	0	0.737	0.0297533
Mrpl52	1.29184e-06	-3.64689	0	0.789	0.0300159
Bnip2	1.29761e-06	-4.40312	0	0.684	0.0301499
RP23-372O9.2	1.32721e-06	-4.49016	0	0.684	0.0308377
Dcaf17	1.43555e-06	-4.04209	0	0.737	0.0333549
RP23-5A19.7	1.43815e-06	-3.68281	0	0.737	0.0334154
Cep57l1	1.46852e-06	-4.05128	0	0.737	0.034121
Ncapd3	1.48588e-06	-4.78825	0	0.684	0.0345244
Itfg2	1.62669e-06	-3.91698	0	0.737	0.0377962
Lmtk2	1.62712e-06	0.895105	0.85	0.895	0.0378061
Tma7	1.6411e-06	-4.19086	0	0.737	0.0381309
Mnat1	1.70941e-06	-3.24393	0	0.737	0.0397181
Cmc1	1.83256e-06	-3.2115	0	0.789	0.0425794
Utp14a	1.88489e-06	-3.94683	0	0.737	0.0437954
Mrps31	2.07179e-06	-3.78608	0.55	0.947	0.0481379

## Sheet: DESeq_T_primordial somatic
DESeq2 result: Transitioning somatic cells to primordial follicle somatic cells
gene	p_val	avg_log2FC	pct.1	pct.2	p_val_adj
Hspa5	2.12619e-165	-7.60622	0	0.525	4.94021e-161
Nedd4	5.60481e-160	-7.01458	0	0.525	1.30228e-155
Tsc22d1	1.41516e-153	-6.88203	0	0.525	3.28812e-149
Hnrnpa1	3.16158e-152	-6.78005	0	0.525	7.34593e-148
Fosb	8.94751e-151	-6.78234	0	0.525	2.07895e-146
Tenm4	1.75719e-148	-6.51136	0	0.525	4.08283e-144
Mast4	7.15823e-147	-6.52278	0	0.525	1.66322e-142
Hspa8	2.30683e-138	9.03612	0.489	0	5.35991e-134
Serpine2	9.96299e-137	8.64063	0.489	0	2.3149e-132
Zbed3	2.95067e-130	7.64171	0.489	0	6.85588e-126
Rps27a	4.45917e-130	7.80461	0.489	0	1.03609e-125
Rps16	6.76817e-129	8.18477	0.489	0	1.57258e-124
Rps24	2.68002e-128	7.79012	0.489	0	6.22703e-124
Zmym3	7.54417e-128	-5.80349	0	0.475	1.75289e-123
Hmgn1	1.91417e-125	7.20072	0.489	0	4.44757e-121
Prdx2	1.34389e-123	7.78651	0.489	0	3.12253e-119
Dusp1	5.21764e-117	-5.65033	0	0.45	1.21232e-112
Fat1	5.63336e-117	7.05667	0.468	0	1.30891e-112
Egr1	1.53959e-108	8.73002	0.489	0	3.57723e-104
Ptma	1.20736e-107	8.69549	0.489	0	2.80531e-103
Wwp2	6.96042e-107	-4.95884	0	0.425	1.61725e-102
Eif5a	3.63203e-99	7.31924	0.468	0	8.43902e-95
Dgcr2	5.75169e-93	6.97557	0.426	0	1.33641e-88
Uqcrc1	9.97702e-90	5.90125	0.404	0	2.31816e-85
Mga	4.93018e-87	5.79745	0.404	0	1.14553e-82
Prc1	2.42574e-85	5.73024	0.404	0	5.63622e-81
Slc7a8	1.14969e-84	6.85374	0.426	0	2.67131e-80
Ttn	7.34695e-83	-4.40599	0	0.375	1.70706e-78
Rpl10a	3.46122e-80	7.78234	0.34	0	8.04213e-76
Rnf213	6.18625e-79	7.76987	0.34	0	1.43737e-74
Cyfip2	6.21741e-79	7.595	0.34	0	1.44461e-74
Socs3	1.0408e-78	-5.24222	0	0.35	2.41831e-74
Ergic2	3.68518e-78	5.74634	0.383	0	8.56252e-74
Paics	8.36013e-78	7.05644	0.34	0	1.94248e-73
Slc23a2	9.98403e-78	5.83504	0.383	0	2.31979e-73
Cpsf4l	1.9187e-77	5.85268	0.383	0	4.45809e-73
Tceal9	3.282e-77	6.82722	0.34	0	7.62572e-73
Polr2m	3.36627e-77	6.92898	0.34	0	7.82152e-73
Slc3a2	4.43474e-77	6.92645	0.34	0	1.03041e-72
Cpe	6.15439e-77	7.00096	0.34	0	1.42997e-72
Cux1	6.95657e-77	7.05805	0.34	0	1.61636e-72
Cfl1	1.2162e-76	6.64907	0.34	0	2.82585e-72
Dazap2	2.68194e-76	6.67453	0.34	0	6.2315e-72
Pim3	3.82448e-76	6.6676	0.34	0	8.88619e-72
Gtf2i	8.66544e-76	6.75858	0.34	0	2.01342e-71
Phgdh	1.92684e-75	6.76734	0.34	0	4.477e-71
Ube4a	2.80302e-75	-4.50462	0	0.35	6.51282e-71
Cttn	4.81898e-75	6.50374	0.34	0	1.11969e-70
Rps18	5.22204e-75	6.10049	0.34	0	1.21334e-70
Psma3	2.93602e-74	6.21814	0.34	0	6.82185e-70
Ppm1g	4.15347e-74	6.17758	0.34	0	9.65058e-70
Hipk3	6.37585e-74	6.57082	0.34	0	1.48143e-69
Psma7	2.01037e-73	5.90945	0.34	0	4.6711e-69
Tomm20	1.24971e-72	5.8816	0.34	0	2.90371e-68
Mras	3.52665e-72	5.60276	0.34	0	8.19417e-68
Dcaf8	2.68549e-71	5.96652	0.34	0	6.23974e-67
Srsf6	2.71159e-71	6.69304	0.34	0	6.30037e-67
Rpl22	3.96078e-71	5.61659	0.34	0	9.20287e-67
Myl6	5.20534e-71	5.50408	0.34	0	1.20946e-66
Ifngr2	9.80353e-71	5.41408	0.34	0	2.27785e-66
Ngfrap1	1.21218e-70	5.76508	0.34	0	2.8165e-66
Map1lc3b	2.74772e-70	5.27593	0.34	0	6.38433e-66
Adamts2	7.13232e-70	6.97313	0.319	0	1.65719e-65
Cpsf6	8.5374e-70	5.90689	0.34	0	1.98367e-65
Cbx5	8.90257e-70	5.82208	0.34	0	2.06851e-65
Dpf3	5.60421e-68	6.11607	0.319	0	1.30214e-63
Racgap1	5.75036e-68	5.21608	0.34	0	1.3361e-63
Eif2s1	1.10149e-67	5.37836	0.34	0	2.55931e-63
Fasn	1.14083e-67	5.27275	0.34	0	2.65072e-63
Mtfr1l	1.29823e-67	5.83019	0.319	0	3.01644e-63
RP23-214L4.1	1.42019e-67	6.03927	0.319	0	3.29982e-63
Fosl2	3.04619e-67	6.36241	0.319	0	7.07782e-63
Igf1r	3.1309e-67	5.90228	0.34	0	7.27465e-63
Glud1	4.2903e-67	5.90125	0.319	0	9.96851e-63
Soat1	4.92917e-67	10.1485	0.34	0	1.14529e-62
Ucp2	1.14304e-66	9.31809	0.34	0	2.65584e-62
Ubc	1.26691e-66	9.81749	0.34	0	2.94367e-62
Ccnd2	3.97368e-66	8.14151	0.34	0	9.23285e-62
Npm1	4.12198e-66	8.25045	0.34	0	9.57741e-62
Hnrnpr	8.46341e-66	5.66337	0.319	0	1.96647e-61
Tns3	1.76956e-65	8.06529	0.34	0	4.11158e-61
Tax1bp1	2.20272e-65	5.74003	0.319	0	5.11801e-61
Abca2	5.95264e-65	-4.50938	0	0.3	1.3831e-60
Ptbp3	7.23752e-65	6.11297	0.34	0	1.68164e-60
Psmd13	1.2091e-64	5.22102	0.319	0	2.80934e-60
Arpc4	1.24927e-64	5.59198	0.319	0	2.90267e-60
Sh3kbp1	1.85403e-64	5.71921	0.319	0	4.30784e-60
Myo1b	2.32782e-64	6.34061	0.34	0	5.4087e-60
Hivep1	2.5659e-64	4.48981	0.34	0	5.96186e-60
Scaf11	3.69565e-64	6.40758	0.34	0	8.58685e-60
Herc2	7.85013e-64	4.81719	0.34	0	1.82398e-59
Eef1d	7.96474e-64	6.48055	0.34	0	1.85061e-59
Hdlbp	9.09274e-64	7.33776	0.34	0	2.1127e-59
Ano4	9.79541e-64	6.38719	0.298	0	2.27596e-59
Dync1h1	1.27595e-63	6.53685	0.319	0	2.96468e-59
Prrc2c	2.6692e-63	6.96185	0.34	0	6.20188e-59
Dhx33	1.56882e-62	5.26079	0.319	0	3.64515e-58
Ankfy1	4.17159e-62	4.73773	0.319	0	9.69268e-58
Myo10	6.38378e-62	7.32672	0.34	0	1.48327e-57
Pcsk5	1.90636e-61	5.2053	0.319	0	4.42944e-57
Gtpbp4	6.01076e-61	5.56045	0.298	0	1.3966e-56
P3h1	9.27227e-61	5.54476	0.298	0	2.15441e-56
Rbm5	8.96253e-60	4.81828	0.319	0	2.08244e-55
Lamp1	1.13947e-59	-4.33092	0	0.3	2.64756e-55
Gapvd1	2.17815e-59	5.43906	0.298	0	5.06092e-55
Fbxo3	2.30391e-59	5.33492	0.298	0	5.35313e-55
Rbpj	2.56555e-59	5.31423	0.298	0	5.96105e-55
Bnip2	2.6295e-59	5.05182	0.298	0	6.10965e-55
Faf2	4.25594e-59	5.21194	0.298	0	9.88869e-55
Tnpo1	7.9643e-59	6.16907	0.34	0	1.8505e-54
Ddit4l	1.8711e-58	5.48775	0.298	0	4.3475e-54
Ppat	1.91233e-58	4.95716	0.298	0	4.4433e-54
Kitl	5.05182e-58	5.27116	0.298	0	1.17379e-53
Arhgap29	8.92362e-58	6.73428	0.319	0	2.0734e-53
Pcnx	1.07314e-57	5.25919	0.298	0	2.49345e-53
Padi6	1.43846e-57	5.05459	0.298	0	3.34227e-53
Eif4e2	1.47607e-57	5.13977	0.298	0	3.42964e-53
Arl8b	2.82463e-56	5.65486	0.277	0	6.56303e-52
Nf1	1.08937e-55	6.1894	0.319	0	2.53116e-51
Tsen34	1.17464e-55	5.58624	0.277	0	2.72928e-51
Erap1	1.18113e-55	4.90894	0.298	0	2.74435e-51
Tmem201	4.55063e-55	5.51015	0.277	0	1.05734e-50
Wdr77	1.62577e-54	5.64753	0.277	0	3.77748e-50
Pex2	1.83482e-54	5.30028	0.277	0	4.26319e-50
Ppp4c	2.65959e-54	5.19863	0.277	0	6.17955e-50
Atxn2l	8.0478e-54	7.33225	0.298	0	1.86991e-49
Slc25a37	8.61573e-53	5.57469	0.277	0	2.00187e-48
Kif1b	1.12121e-51	4.94725	0.277	0	2.60513e-47
Nid1	3.35241e-51	4.56176	0.277	0	7.78931e-47
Tsnax	3.83139e-51	4.51821	0.277	0	8.90224e-47
Serinc5	7.27765e-51	-4.30743	0	0.25	1.69096e-46
Rfx7	8.17435e-51	5.15018	0.277	0	1.89931e-46
Acadvl	8.56483e-51	5.77968	0.255	0	1.99004e-46
Dido1	1.30013e-50	5.59643	0.255	0	3.02086e-46
Ube2j1	2.79779e-50	5.55589	0.255	0	6.50067e-46
Bag6	2.85562e-50	5.6247	0.34	0	6.63503e-46
Orc3	5.57153e-50	4.73543	0.277	0	1.29454e-45
Ctnnb1	1.49801e-49	5.57276	0.298	0	3.48064e-45
Trim27	1.57676e-49	5.20197	0.255	0	3.66361e-45
Cggbp1	7.47701e-49	4.98748	0.255	0	1.73728e-44
Krba1	1.04215e-48	5.36502	0.277	0	2.42144e-44
Mmp23	1.41958e-48	5.06655	0.255	0	3.29839e-44
Zc3hav1	2.46116e-48	5.68859	0.319	0	5.7185e-44
Tmem39a	3.73319e-48	4.92114	0.255	0	8.67406e-44
Rhot1	5.1425e-48	4.53552	0.255	0	1.19486e-43
Rreb1	6.95917e-48	6.39268	0.277	0	1.61696e-43
Mif	7.0575e-48	7.74075	0.851	0	1.63981e-43
Elp3	1.58968e-47	4.88108	0.255	0	3.69363e-43
Echdc2	2.0165e-47	4.75489	0.255	0	4.68533e-43
Nfrkb	2.07159e-47	4.89868	0.255	0	4.81335e-43
Ermp1	2.82374e-47	4.83773	0.255	0	6.56097e-43
Tm9sf1	5.0076e-47	5.62781	0.234	0	1.16351e-42
Efl1	1.65719e-46	4.92418	0.255	0	3.85047e-42
Cic	1.95093e-46	4.97093	0.255	0	4.53298e-42
Plscr3	4.45368e-46	4.70868	0.277	0	1.03481e-41
Ncoa2	4.91021e-45	5.32882	0.234	0	1.14089e-40
Dnm1l	4.99267e-45	5.65791	0.255	0	1.16005e-40
Gucy1a3	6.13787e-45	5.45104	0.234	0	1.42613e-40
Dnmt1	6.48686e-45	5.57341	0.255	0	1.50722e-40
Tmem214	1.90599e-43	4.97387	0.234	0	4.42856e-39
Tet1	2.55079e-43	4.72966	0.234	0	5.92675e-39
Pak3	8.68648e-43	4.62283	0.234	0	2.0183e-38
Baz2a	1.13495e-42	4.49934	0.234	0	2.63705e-38
Bop1	4.02236e-42	4.69334	0.234	0	9.34595e-38
Tmem30a	4.30225e-42	4.78749	0.255	0	9.99627e-38
Timeless	5.45929e-42	4.56694	0.234	0	1.26847e-37
Ate1	1.48803e-41	4.53685	0.234	0	3.45744e-37
Smad2	1.79481e-41	5.3425	0.213	0	4.17025e-37
Lrrc14	3.67842e-41	5.57791	0.213	0	8.54681e-37
Ncapg2	4.89367e-41	4.60906	0.234	0	1.13704e-36
Fbxo5	5.00699e-41	4.96111	0.255	0	1.16337e-36
Slc39a9	5.20701e-41	5.66821	0.213	0	1.20985e-36
Sypl	5.66063e-41	4.3508	0.234	0	1.31525e-36
Synm	9.19369e-41	5.32116	0.213	0	2.13615e-36
Nup214	2.49316e-40	5.28067	0.213	0	5.79287e-36
Farsb	4.63188e-40	5.15104	0.213	0	1.07622e-35
Rps13	1.44828e-39	7.40415	0.809	0	3.36508e-35
Zswim8	1.91715e-39	4.84949	0.213	0	4.4545e-35
Agap1	2.14601e-39	4.879	0.213	0	4.98625e-35
Tspan7	7.17762e-39	4.34023	0.213	0	1.66772e-34
Ecd	5.33012e-38	4.66216	0.213	0	1.23845e-33
Tnks	6.94147e-38	4.42412	0.213	0	1.61285e-33
Rbm18	8.24645e-38	4.63894	0.213	0	1.91606e-33
Prdm2	9.31501e-38	4.46639	0.213	0	2.16434e-33
Ubqln1	1.16001e-37	4.49526	0.213	0	2.69529e-33
Uck2	1.46232e-37	4.5342	0.213	0	3.3977e-33
Azin1	1.92966e-37	4.34023	0.213	0	4.48356e-33
Dpy19l3	9.01382e-37	5.0416	0.255	0	2.09436e-32
Rnf146	1.94948e-36	4.82154	0.234	0	4.52962e-32
Qsox2	4.27683e-36	4.92013	0.191	0	9.93721e-32
Brca1	2.10391e-35	4.86115	0.255	0	4.88845e-31
Adgrv1	3.17973e-35	4.47193	0.213	0	7.38811e-31
Tbc1d17	4.2242e-35	5.23657	0.213	0	9.81494e-31
Rab2b	1.82636e-34	4.53287	0.191	0	4.24354e-30
Nek1	2.95485e-34	4.51419	0.191	0	6.8656e-30
Asph	1.08639e-33	4.48296	0.191	0	2.52423e-29
Naa60	3.31907e-33	5.12841	0.234	0	7.71187e-29
Cad	2.69761e-32	5.96111	0.213	0	6.2679e-28
Zfp68	5.53737e-30	4.12841	0.17	0	1.28661e-25
Ift88	6.56704e-30	4.1835	0.17	0	1.52585e-25
Ano10	4.99375e-29	4.45384	0.17	0	1.1603e-24
Abi1	2.68575e-28	4.23657	0.17	0	6.24035e-24
Kcnk5	1.83041e-27	4.39085	0.149	0	4.25297e-23
Abca4	2.20254e-27	4.68382	0.149	0	5.1176e-23
Psmb3	2.4937e-26	6.11208	0.787	0	5.79412e-22
Sncaip	4.49268e-26	4.74919	0.17	0	1.04387e-21
Herpud1	3.12216e-25	-4.71149	0	0.675	7.25434e-21
Uqcrb	7.68713e-24	5.56824	0.809	0	1.78611e-19
Nisch	2.06789e-23	-6.38543	0	0.525	4.80475e-19
Rpl7	3.01723e-23	-6.42249	0	0.525	7.01054e-19
Hsp90aa1	4.54252e-22	-5.83542	0	0.525	1.05545e-17
G3bp2	4.0571e-21	-5.57516	0	0.525	9.42668e-17
Canx	5.19004e-21	-5.60363	0	0.525	1.20591e-16
Hnrnpa2b1	1.01268e-20	-5.3837	0	0.525	2.35296e-16
Ubap2	1.41195e-20	-5.36194	0	0.525	3.28067e-16
Eif4a2	1.76954e-20	-5.54381	0	0.525	4.11154e-16
Igbp1	2.6384e-20	5.9952	0.723	0	6.13032e-16
Rnf4	3.41127e-20	-5.42962	0	0.525	7.92609e-16
Eef1b2	3.45828e-20	-5.34163	0	0.525	8.03531e-16
Col1a1	4.50351e-20	-6.04162	0.021	0.35	1.04639e-15
Rpl10	4.76273e-20	-5.1809	0	0.525	1.10662e-15
Rpl3	7.19695e-20	-5.25644	0	0.525	1.67221e-15
Serinc3	1.14496e-19	-5.11166	0	0.525	2.66031e-15
H2-K1	1.23417e-19	-5.44543	0	0.525	2.86759e-15
Obsl1	1.69249e-19	-5.72724	0	0.5	3.9325e-15
Rpl6	1.86471e-19	-5.19771	0	0.525	4.33264e-15
Rpl9	3.85533e-19	-5.13545	0	0.525	8.95787e-15
H2afz	4.54162e-19	-5.47168	0	0.525	1.05525e-14
Cd81	6.69506e-19	-4.84298	0	0.525	1.5556e-14
Crebbp	7.66318e-19	-4.97384	0	0.525	1.78054e-14
Nav2	8.36655e-19	-4.83162	0	0.525	1.94397e-14
Rasgef1b	9.21069e-19	-5.7046	0	0.5	2.1401e-14
Ifrd1	1.08403e-18	-5.02459	0	0.525	2.51875e-14
Slc25a3	1.71579e-18	-5.25927	0	0.5	3.98664e-14
Eif5	2.56218e-18	-4.66391	0	0.525	5.95323e-14
Sptan1	3.06312e-18	-4.76421	0	0.525	7.11717e-14
Rsrp1	3.24054e-18	-4.67101	0	0.525	7.52939e-14
Raly	3.26981e-18	-4.94134	0	0.525	7.59741e-14
Lamp2	6.59092e-18	-4.82782	0	0.525	1.5314e-13
Rpl14	7.92815e-18	-4.76686	0	0.525	1.8421e-13
Myadm	8.17733e-18	-5.48382	0	0.5	1.9e-13
R3hdm1	1.41434e-17	-5.2182	0	0.5	3.28621e-13
Rbm3	3.02934e-17	-4.6865	0	0.525	7.03866e-13
Atp6v0c	3.22206e-17	-4.3147	0	0.525	7.48645e-13
Wt1	3.62571e-17	-4.99661	0	0.5	8.42434e-13
Srsf11	4.04363e-17	-4.3505	0	0.525	9.39538e-13
Sdc4	4.4098e-17	-5.38284	0	0.475	1.02462e-12
Morf4l1	4.44478e-17	-4.41954	0	0.525	1.03274e-12
Ccnd3	4.70729e-17	-5.15381	0	0.5	1.09374e-12
Bzw1	5.55402e-17	-4.67525	0	0.5	1.29048e-12
St5	9.45397e-17	-5.43546	0	0.475	2.19663e-12
Ctsl	1.247e-16	-4.83415	0	0.5	2.89741e-12
Ilf3	1.39828e-16	-4.47249	0	0.525	3.2489e-12
Nolc1	1.4203e-16	-4.29462	0	0.525	3.30008e-12
Rps20	1.68445e-16	-4.2817	0	0.525	3.91381e-12
Mat2a	2.27158e-16	-4.37851	0	0.525	5.27802e-12
Rfk	2.4336e-16	-4.732	0	0.5	5.65447e-12
Eprs	2.78204e-16	-4.58946	0	0.5	6.46408e-12
Pcbp2	3.21983e-16	-4.25927	0	0.525	7.48127e-12
Tmed2	3.43388e-16	-4.21335	0	0.525	7.97861e-12
Ddx17	4.06633e-16	-4.14568	0	0.525	9.44813e-12
Mcl1	4.40492e-16	-3.41306	0.043	0.725	1.02348e-11
Rps10	4.51379e-16	-4.04221	0	0.525	1.04878e-11
Chst14	5.08023e-16	4.32193	0.128	0	1.18039e-11
Htra1	5.44812e-16	-5.08108	0	0.475	1.26587e-11
Ddx39b	7.13797e-16	-4.41616	0	0.5	1.65851e-11
Sorbs3	7.48491e-16	-4.56224	0	0.5	1.73912e-11
Cdk4	8.49075e-16	-4.84298	0	0.475	1.97283e-11
Tgfb1i1	9.23141e-16	-4.48704	0	0.5	2.14492e-11
Hnrnpc	1.18399e-15	-4.35579	0	0.5	2.751e-11
Tex15	2.23876e-15	-4.36632	0	0.5	5.20176e-11
Ciapin1	2.29347e-15	-3.88264	0	0.525	5.32887e-11
Tspan6	2.68717e-15	-3.94024	0.021	0.65	6.24364e-11
Ccnl1	2.82925e-15	-4.23074	0	0.5	6.57377e-11
Gabarap	3.58616e-15	-3.97269	0	0.525	8.33244e-11
Mlxip	4.6666e-15	-4.26679	0	0.5	1.08428e-10
Mical3	5.01875e-15	-4.2211	0	0.5	1.16611e-10
Col1a2	5.87696e-15	-5.97021	0.043	0.45	1.36551e-10
Tkt	6.54828e-15	-4.80607	0	0.475	1.52149e-10
Aff1	6.99894e-15	-4.3837	0	0.475	1.6262e-10
Ctsb	7.08217e-15	-4.55919	0	0.475	1.64554e-10
Eno1	8.06036e-15	-3.71973	0	0.525	1.87283e-10
Cnbp	9.97614e-15	7.23433	0.489	0	2.31796e-10
Map2k4	1.34205e-14	-4.07253	0	0.5	3.11826e-10
Vmn1r26	1.58698e-14	-1.49175	0.128	0.775	3.68734e-10
Rpl29	1.82912e-14	-3.62644	0	0.525	4.24995e-10
Hexdc	1.89268e-14	-3.926	0	0.5	4.39764e-10
Arrdc3	1.91467e-14	-4.97842	0	0.45	4.44873e-10
Rpl18	1.94139e-14	-4.07039	0	0.5	4.51082e-10
Tacc3	2.10815e-14	-4.50144	0	0.475	4.89828e-10
Ptrf	2.36035e-14	-3.75489	0	0.525	5.48428e-10
Psmd4	2.77334e-14	-3.87283	0	0.5	6.44385e-10
Tdrp	2.98378e-14	-4.24793	0	0.475	6.93282e-10
Fus	3.01845e-14	-3.8802	0	0.5	7.01336e-10
Cct5	3.26101e-14	7.02355	0.489	0	7.57696e-10
Rps11	3.34481e-14	-3.62352	0	0.525	7.77166e-10
Ppp2r2a	3.83264e-14	-4.08746	0	0.5	8.90515e-10
Kpnb1	4.48831e-14	-3.90207	0	0.5	1.04286e-09
Myo1e	4.72502e-14	-4.27053	0	0.475	1.09786e-09
Hsf1	5.41631e-14	-4.17193	0	0.475	1.25848e-09
Pabpc1	6.53144e-14	7.00646	0.489	0	1.51758e-09
Inha	6.94246e-14	3.49879	1	0.975	1.61308e-09
Rpl28	7.31889e-14	7.15169	0.489	0	1.70054e-09
Rps19	7.55058e-14	-3.53916	0	0.525	1.75438e-09
Hp1bp3	7.63805e-14	-4.35403	0	0.475	1.7747e-09
Prdx6	7.81482e-14	-3.94486	0	0.5	1.81577e-09
Kmt2d	1.2567e-13	6.96406	0.489	0	2.91993e-09
Stau1	1.39412e-13	-4.27612	0	0.45	3.23924e-09
Ak2	1.44665e-13	-3.46271	0	0.525	3.36129e-09
H3f3a	1.59768e-13	6.98748	0.489	0	3.71221e-09
App	1.59799e-13	-3.68089	0	0.525	3.71294e-09
Atp5d	1.67115e-13	-3.59694	0	0.5	3.88291e-09
Col12a1	1.78087e-13	-4.3837	0	0.45	4.13784e-09
Ptges	1.90979e-13	6.83746	0.489	0	4.43739e-09
Kat6b	2.04246e-13	-4.3837	0	0.45	4.74566e-09
Rps25	2.07515e-13	7.04765	0.489	0	4.82162e-09
Iqgap1	2.09417e-13	-4.09381	0	0.475	4.8658e-09
Arcn1	2.18695e-13	-4.21335	0	0.475	5.08138e-09
AC126938.1	2.78255e-13	-4.19967	0	0.45	6.46524e-09
Camk2d	2.92426e-13	-4.08534	0	0.475	6.79452e-09
Serbp1	3.18347e-13	6.68352	0.489	0	7.3968e-09
Phf8	3.38096e-13	-4.48382	0	0.45	7.85565e-09
Jmy	3.69024e-13	-3.58796	0	0.5	8.57427e-09
Trim28	3.78544e-13	-3.94251	0	0.475	8.79547e-09
Pebp1	3.94333e-13	6.76818	0.489	0	9.16232e-09
Pias2	4.16989e-13	-4.3147	0	0.45	9.68873e-09
Cnot3	4.38614e-13	-3.82273	0	0.475	1.01912e-08
Tbl1x	4.53377e-13	-3.80735	0	0.475	1.05342e-08
Uchl1	4.98458e-13	6.84442	0.489	0	1.15817e-08
Sulf2	5.05121e-13	6.70839	0.489	0	1.17365e-08
Cd151	5.23146e-13	-4.04221	0	0.475	1.21553e-08
Srcap	5.58589e-13	6.51015	0.489	0	1.29788e-08
Ddx6	5.8426e-13	-3.78398	0	0.5	1.35753e-08
Rbbp6	6.15119e-13	-3.75221	0	0.5	1.42923e-08
Gnb1	6.3131e-13	-3.53916	0	0.5	1.46685e-08
Ranbp2	6.96906e-13	-4.05094	0	0.475	1.61926e-08
RP23-176J13.11	7.04138e-13	-3.69766	0	0.5	1.63607e-08
Cherp	7.16038e-13	-4.2384	0	0.45	1.66371e-08
Ncor1	7.77118e-13	-4.20163	0	0.45	1.80563e-08
Pcsk6	8.73173e-13	6.5523	0.489	0	2.02882e-08
Laptm4b	9.61133e-13	-4.1918	0	0.45	2.23319e-08
Ehmt1	1.03783e-12	-3.8505	0	0.475	2.41141e-08
Anapc2	1.05348e-12	-4.07253	0	0.45	2.44776e-08
Stard9	1.18956e-12	-4.54071	0	0.45	2.76394e-08
Arhgef7	1.27676e-12	-4.03342	0	0.45	2.96656e-08
Shoc2	1.33371e-12	4.81392	0.66	0	3.09887e-08
Tram2	1.65111e-12	-4.37851	0	0.45	3.83635e-08
Cd164	1.68456e-12	6.63338	0.468	0	3.91408e-08
Fam13a	1.74422e-12	6.54114	0.489	0	4.05269e-08
Macf1	1.83957e-12	6.40903	0.489	0	4.27423e-08
Srsf10	2.20064e-12	-3.42626	0	0.5	5.1132e-08
Mau2	2.21702e-12	-4.46923	0	0.425	5.15124e-08
Tmem176b	2.25305e-12	-3.35403	0	0.5	5.23497e-08
Gatad2b	2.29141e-12	-3.73877	0	0.475	5.32408e-08
Uimc1	2.46059e-12	6.58208	0.489	0	5.71718e-08
Mta2	3.16702e-12	-3.75221	0	0.475	7.35857e-08
Rps17	3.54593e-12	-3.51412	0	0.475	8.23898e-08
Nbeal1	3.90152e-12	-3.7866	0	0.475	9.06519e-08
Dusp11	3.90236e-12	-4.26303	0	0.45	9.06712e-08
Ryr2	4.03449e-12	-4.29829	0	0.45	9.37413e-08
Cdk14	4.77025e-12	-3.05101	0.128	0.55	1.10837e-07
AC152939.2	5.61015e-12	-3.61765	0	0.475	1.30352e-07
Rbm39	5.6812e-12	6.29129	0.489	0	1.32003e-07
Zc3h7b	5.95907e-12	-4.35226	0	0.425	1.38459e-07
Swi5	6.07124e-12	-3.14975	0	0.5	1.41065e-07
Eif3k	6.42741e-12	-3.18587	0	0.5	1.49341e-07
Rdx	6.67154e-12	6.41264	0.489	0	1.55013e-07
Tfg	7.8175e-12	-4	0	0.45	1.8164e-07
Serf2	7.94144e-12	-3.07468	0	0.5	1.84519e-07
Ncoa4	8.08662e-12	-3.53605	0	0.475	1.87893e-07
Rpa1	8.31615e-12	-3.97269	0	0.45	1.93226e-07
Dcaf7	9.21042e-12	6.42126	0.489	0	2.14004e-07
AC110508.1	9.48185e-12	3.38793	0.766	0	2.20311e-07
Pdlim7	1.03756e-11	-3.2555	0	0.5	2.41076e-07
Rif1	1.04623e-11	-3.75221	0	0.45	2.43092e-07
Echs1	1.1083e-11	-3.62059	0	0.475	2.57514e-07
Prrc2b	1.1641e-11	6.12884	0.489	0	2.70478e-07
Setx	1.18126e-11	-3.6837	0	0.45	2.74467e-07
Itpr1	1.20727e-11	-4.78777	0.043	0.425	2.8051e-07
Smg1	1.51682e-11	-3.83289	0	0.45	3.52432e-07
Ogt	1.85498e-11	6.40722	0.468	0	4.31003e-07
Uqcr10	1.89199e-11	4.02284	0.723	0	4.39604e-07
Hnrnpu	1.94065e-11	6.15104	0.489	0	4.5091e-07
Nfat5	1.99561e-11	-4.15381	0	0.425	4.63679e-07
Hcfc1	2.1442e-11	6.22308	0.468	0	4.98206e-07
Ergic1	2.16055e-11	-4.07895	0	0.425	5.02004e-07
Zfp369	2.23028e-11	-3.10014	0	0.475	5.18205e-07
Trrap	2.26995e-11	6.41444	0.468	0	5.27422e-07
Bbx	2.61525e-11	-3.24413	0	0.45	6.07654e-07
Wdr59	2.81913e-11	-4.76421	0	0.4	6.55024e-07
Olfr859	2.88924e-11	-1.61117	0.106	0.625	6.71315e-07
Trim35	3.0069e-11	-3.89239	0	0.425	6.98654e-07
Selk	3.09889e-11	-2.61471	0	0.525	7.20027e-07
Nsd1	3.45287e-11	6.1341	0.489	0	8.02274e-07
Dnmt3a	3.4757e-11	6.00048	0.489	0	8.07579e-07
Vmn1r201	3.54759e-11	-1.3322	0.128	0.75	8.24283e-07
Ghitm	3.96292e-11	6.26399	0.468	0	9.20784e-07
Mylk	4.08109e-11	-3.90929	0	0.45	9.48241e-07
Epb41l2	4.10956e-11	6.30028	0.468	0	9.54856e-07
Msn	4.33591e-11	-4.36282	0	0.4	1.00745e-06
Gcn1l1	4.42182e-11	6.38168	0.468	0	1.02741e-06
Usp16	4.65867e-11	-3.18587	0	0.475	1.08244e-06
Arid1b	4.95852e-11	-4.15987	0	0.4	1.15211e-06
Tjp1	4.96434e-11	-3.76818	0	0.425	1.15347e-06
Phactr2	5.10431e-11	-4.09381	0	0.425	1.18599e-06
Gab2	5.14519e-11	6.21153	0.468	0	1.19549e-06
Fubp1	5.17753e-11	5.9675	0.489	0	1.203e-06
Gm10800	5.80662e-11	-1.92812	1	1	1.34917e-06
Agl	5.8638e-11	-2.89408	0.021	0.5	1.36245e-06
Aup1	6.30233e-11	-4.14364	0	0.4	1.46435e-06
Bace1	6.44071e-11	-4.29278	0	0.4	1.4965e-06
Lims1	6.97408e-11	-3.35403	0	0.45	1.62043e-06
Cox6c	7.15943e-11	5.95073	0.511	0	1.66349e-06
Ep400	7.30916e-11	5.92872	0.468	0	1.69828e-06
Smad5	7.56048e-11	-3.51096	0	0.45	1.75668e-06
Gm10801	7.61162e-11	-1.93848	0.979	0.975	1.76856e-06
RP23-49C8.9	7.88091e-11	-2.853	0	0.5	1.83113e-06
Dpysl3	7.90902e-11	-4.12102	0	0.4	1.83766e-06
Ndufa10	8.13685e-11	-3.23649	0	0.45	1.8906e-06
Cyb5b	8.57327e-11	-3.97728	0	0.425	1.992e-06
Arhgef11	8.64951e-11	-3.97039	0	0.425	2.00971e-06
Camta1	8.80238e-11	-3.15381	0	0.45	2.04523e-06
Mrpl17	8.81114e-11	-3.16591	0	0.475	2.04727e-06
Etfb	9.13683e-11	-3.33628	0	0.45	2.12294e-06
Akap13	9.47172e-11	5.81392	0.489	0	2.20075e-06
Ankrd10	9.68255e-11	-3.73606	0	0.425	2.24974e-06
Sgms1	1.01976e-10	-3.73877	0	0.425	2.36941e-06
Ubr4	1.04255e-10	5.95172	0.468	0	2.42236e-06
Ankrd17	1.06669e-10	6.10763	0.468	0	2.47845e-06
Hibadh	1.24433e-10	-3.47249	0	0.425	2.89119e-06
Mapk8	1.2795e-10	-3.88264	0	0.425	2.97293e-06
Slc38a1	1.30177e-10	-3.68089	0	0.425	3.02466e-06
Dnajb4	1.4378e-10	-3.3505	0	0.45	3.34072e-06
Tinf2	1.46352e-10	-3.98185	0	0.4	3.4005e-06
Fastk	1.47029e-10	-3.78398	0	0.4	3.41621e-06
Csnk2a1	1.50019e-10	-3.07468	0	0.475	3.48569e-06
Hs6st2	1.69671e-10	5.94526	0.468	0	3.9423e-06
Kdm4b	1.75327e-10	-3.64962	0	0.425	4.07371e-06
Sin3b	1.76676e-10	5.94874	0.468	0	4.10506e-06
Ube2d3	1.78388e-10	5.99712	0.468	0	4.14484e-06
Luc7l	1.78887e-10	-3.35755	0	0.45	4.15644e-06
Pja2	1.88024e-10	-3.77873	0	0.4	4.36874e-06
Ssr4	1.92078e-10	-3.04876	0	0.475	4.46294e-06
Slc25a36	1.93021e-10	-3.1334	0	0.475	4.48484e-06
Plxna2	1.95263e-10	6.25317	0.468	0	4.53694e-06
Sorbs2	1.98546e-10	-3.41616	0	0.45	4.61323e-06
Unc13b	2.00302e-10	-3.51096	0	0.425	4.65402e-06
Greb1	2.13056e-10	-4.05961	0	0.4	4.95036e-06
Sf1	2.13913e-10	5.66579	0.489	0	4.97028e-06
Sesn3	2.1417e-10	-3.14568	0	0.45	4.97623e-06
Gm10720	2.16293e-10	-1.88042	0.872	0.975	5.02556e-06
Pcyox1	2.44981e-10	5.94824	0.468	0	5.69214e-06
Prkcd	2.6052e-10	5.9262	0.447	0	6.05319e-06
Dsel	2.70242e-10	-3.36107	0	0.45	6.27907e-06
Drg1	2.70328e-10	-3.4822	0	0.425	6.28107e-06
Metap2	2.7135e-10	-2.9542	0	0.475	6.30481e-06
Pam	2.73933e-10	-4.01123	0	0.425	6.36483e-06
Trim37	2.79477e-10	-3.51412	0	0.425	6.49364e-06
Tmem41b	2.80894e-10	-3.31832	0	0.45	6.52658e-06
Adrm1	2.82744e-10	-3.0268	0	0.45	6.56955e-06
Plin2	2.83589e-10	-4.0108	0.021	0.45	6.5892e-06
Nudt16l1	2.93492e-10	-3.41278	0	0.425	6.8193e-06
Dnaja2	3.41925e-10	5.70633	0.468	0	7.94464e-06
Olfr161	4.2218e-10	-1.78788	0.17	0.925	9.80935e-06
Cul1	4.44815e-10	-2.70044	0	0.475	1.03353e-05
Rpl22l1	4.5662e-10	5.97631	0.468	0	1.06096e-05
Idh1	4.91176e-10	-4.15866	0.043	0.275	1.14125e-05
Gltscr2	4.99947e-10	5.89353	0.468	0	1.16163e-05
Atp5g3	5.0626e-10	4.96922	0.851	0.5	1.1763e-05
Thoc2	5.10954e-10	-3.32553	0	0.425	1.1872e-05
Golga3	5.3051e-10	-3.70874	0	0.425	1.23264e-05
Sparcl1	5.45565e-10	-5.3944	0.021	0.275	1.26762e-05
Cdk11b	5.60859e-10	-2.6837	0	0.475	1.30316e-05
Fau	5.64058e-10	5.67903	0.489	0	1.31059e-05
Araf	5.76563e-10	-3.7252	0	0.4	1.33965e-05
Gtsf1	5.83004e-10	-3.04876	0	0.45	1.35461e-05
Usp54	6.29347e-10	-4.27984	0	0.375	1.46229e-05
Foxn3	6.68805e-10	-2.89724	0	0.475	1.55397e-05
Cnih1	6.76889e-10	-2.6893	0	0.475	1.57275e-05
Ppme1	6.95936e-10	-3.57289	0	0.4	1.61701e-05
Klf12	7.19492e-10	2.87586	0.766	0	1.67174e-05
Atpif1	7.76081e-10	4.34436	0.809	0.475	1.80322e-05
Klf6	7.79311e-10	5.81828	0.468	0	1.81073e-05
Tcf4	8.09132e-10	-2.43962	0	0.5	1.88002e-05
Gnas	9.01544e-10	6.0299	0.447	0	2.09474e-05
Nptn	9.11171e-10	-3.2817	0	0.425	2.1171e-05
Pfdn5	9.39133e-10	-2.75489	0	0.475	2.18208e-05
Cdipt	9.60582e-10	-3.52042	0	0.425	2.23191e-05
Btg1	1.00201e-09	-3.49621	0.085	0.825	2.32817e-05
Zfp445	1.00261e-09	-2.98641	0	0.475	2.32955e-05
Txndc9	1.03687e-09	-3.56377	0	0.425	2.40916e-05
Snrnp70	1.06927e-09	5.40251	0.489	0	2.48445e-05
Fnbp1l	1.07997e-09	-2.94017	0	0.45	2.5093e-05
Safb2	1.11782e-09	-3.22497	0	0.425	2.59725e-05
Mob1a	1.12466e-09	-3.20163	0	0.425	2.61316e-05
Snx3	1.26974e-09	5.65365	0.468	0	2.95024e-05
Tmcc1	1.28131e-09	-2.57894	0	0.5	2.97712e-05
Atp5j	1.29458e-09	-2.64386	0	0.475	3.00796e-05
Zar1	1.30546e-09	5.90484	0.447	0	3.03324e-05
Prpf40a	1.33312e-09	5.48502	0.489	0	3.09751e-05
Srpk1	1.33331e-09	5.82371	0.468	0	3.09796e-05
Akr1b3	1.44892e-09	6.00335	0.447	0	3.36656e-05
Zfp207	1.46507e-09	5.74003	0.447	0	3.40409e-05
Rnf13	1.53449e-09	-3.65249	0	0.4	3.56538e-05
Sdf4	1.54774e-09	-3.51728	0	0.4	3.59616e-05
Psmd11	1.61597e-09	-3.74953	0	0.4	3.75471e-05
Slc35a4	1.78323e-09	-3.75756	0	0.4	4.14334e-05
Rhoa	1.80761e-09	5.6676	0.447	0	4.19997e-05
Ptprd	1.91111e-09	-3.2555	0	0.45	4.44046e-05
Dennd1b	2.18664e-09	-2.50462	0	0.5	5.08067e-05
Brd8	2.25333e-09	5.33415	0.468	0	5.23562e-05
Timm8b	2.25452e-09	3.6991	0.809	0.275	5.23837e-05
Ralgps2	2.32059e-09	-3.2817	0	0.425	5.39188e-05
Pabpn1	2.33537e-09	5.82045	0.447	0	5.42624e-05
Ilk	2.38188e-09	-3.75756	0	0.375	5.53429e-05
Smim14	2.60593e-09	5.73831	0.447	0	6.05488e-05
Nlrp5	2.68188e-09	5.69985	0.468	0	6.23135e-05
Pfn2	2.769e-09	-2.81762	0	0.45	6.43378e-05
Peli2	2.92297e-09	-3.97039	0	0.375	6.79151e-05
Polr2c	3.00639e-09	-3.12928	0	0.425	6.98535e-05
Chpf2	3.21811e-09	5.00374	0.34	0.025	7.47729e-05
Psmc6	3.2858e-09	-3.04876	0	0.425	7.63457e-05
Erc1	3.31576e-09	-2.83794	0	0.425	7.70417e-05
Hdac2	3.69897e-09	-3.31832	0	0.425	8.59456e-05
Tcf25	3.72244e-09	5.64937	0.447	0	8.6491e-05
Efcab14	3.76667e-09	-3.08321	0	0.425	8.75186e-05
Kat7	3.80887e-09	5.61846	0.447	0	8.84991e-05
Ptpn13	3.86265e-09	-3.73251	0.064	0.75	8.97487e-05
Mapre1	3.87107e-09	5.9542	0.426	0	8.99444e-05
Asf1a	3.9902e-09	-2.39917	0	0.475	9.27122e-05
Tmtc2	4.15132e-09	-3.39575	0	0.4	9.6456e-05
Clk1	4.22914e-09	4.99712	0.489	0	9.82642e-05
Polr1a	4.26102e-09	5.61408	0.426	0	9.90048e-05
Zc3h15	4.29008e-09	-3.34341	0	0.4	9.96799e-05
Parn	4.33999e-09	-3.48864	0	0.4	0.00010084
Cdc37	4.3404e-09	5.50948	0.447	0	0.000100849
Etfa	4.39998e-09	5.58304	0.447	0	0.000102234
Nfe2l1	4.56172e-09	5.7337	0.426	0	0.000105992
Derl3	4.72051e-09	-3.44626	0	0.4	0.000109681
Tulp4	4.84846e-09	5.34401	0.468	0	0.000112654
Wfs1	4.939e-09	-3.81762	0	0.375	0.000114758
Sptbn1	5.13682e-09	5.11607	0.489	0	0.000119354
AC163616.2	5.29127e-09	-2.848	0	0.45	0.000122943
Tbck	5.40866e-09	-3.12928	0	0.425	0.00012567
Med23	5.62112e-09	-3.8125	0	0.375	0.000130607
Ppp4r3b	5.72065e-09	-3.21335	0	0.4	0.000132919
Amot	5.78835e-09	-3.82018	0	0.375	0.000134492
Ank2	5.98329e-09	5.41911	0.468	0	0.000139022
Fam20b	5.99017e-09	-3.69209	0	0.4	0.000139182
Arid1a	6.0129e-09	5.55263	0.447	0	0.00013971
Tacc2	6.56019e-09	5.25277	0.468	0	0.000152426
Htatsf1	6.63833e-09	5.315	0.468	0	0.000154241
Rfc5	6.87445e-09	-3.39575	0	0.4	0.000159728
St13	7.04124e-09	5.36725	0.468	0	0.000163603
Set	7.09146e-09	-2.55459	0	0.475	0.00016477
Fst	7.09778e-09	5.3096	0.468	0	0.000164917
Tef	7.1394e-09	-3.54844	0	0.375	0.000165884
Lman1	7.2315e-09	5.59325	0.447	0	0.000168024
Stk3	7.23735e-09	-3.47249	0	0.4	0.00016816
H13	7.31891e-09	4.93124	0.489	0	0.000170055
Tmem181a	7.71798e-09	-3.32912	0	0.4	0.000179327
Ddx50	7.74444e-09	5.09557	0.489	0	0.000179942
Gtf2a1	7.77002e-09	5.75829	0.447	0	0.000180536
Bub3	7.92976e-09	-3.38198	0	0.4	0.000184248
Bms1	8.60394e-09	-3.05745	0	0.4	0.000199913
Kars	8.65596e-09	-3.08321	0	0.4	0.000201121
Clpb	8.69688e-09	-3.24793	0	0.4	0.000202072
Washc2	9.15122e-09	-3.14568	0	0.4	0.000212629
Mtpn	9.15549e-09	5.38205	0.447	0	0.000212728
Usf3	9.38216e-09	-3.79442	0	0.375	0.000217994
Tmsb4x	1.03328e-08	-2.46597	0	0.45	0.000240083
Las1l	1.04022e-08	-3.03122	0	0.4	0.000241695
Zfp292	1.05797e-08	-2.8679	0	0.4	0.000245819
Ncaph2	1.0677e-08	-3.44956	0	0.4	0.000248081
Rrm1	1.11028e-08	5.39085	0.468	0	0.000257973
Parp1	1.11746e-08	5.6868	0.426	0	0.000259641
Nop10	1.20517e-08	3.57948	0.936	0.5	0.00028002
Got2	1.23793e-08	-3.20945	0	0.4	0.000287634
Slc35e2	1.26066e-08	-3.32553	0	0.4	0.000292914
Plxdc2	1.30084e-08	5.50205	0.447	0	0.000302249
Cyb5r3	1.33644e-08	5.50813	0.447	0	0.000310521
Thap4	1.33812e-08	-2.70598	0	0.425	0.000310913
Fam92a	1.33817e-08	-3.03122	0	0.425	0.000310925
Zc3h13	1.35479e-08	-2.59096	0	0.425	0.000314786
Amh	1.35492e-08	4.63918	0.915	0.3	0.000314816
Rpl34	1.38742e-08	-1.93546	0	0.5	0.000322367
Smarca2	1.45493e-08	-3.05745	0	0.425	0.000338053
Rtfdc1	1.45859e-08	-2.96809	0	0.4	0.000338903
Ap3m1	1.46628e-08	-3.07468	0	0.4	0.00034069
Olfr613	1.49612e-08	-1.6615	0.043	0.575	0.000347624
Rps26	1.49783e-08	-1.91648	0	0.5	0.00034802
Arhgef28	1.52302e-08	5.69926	0.447	0	0.000353873
Epn2	1.5342e-08	-3.43962	0	0.375	0.000356471
Ptov1	1.55138e-08	-2.64962	0	0.425	0.000360464
Dvl2	1.59373e-08	-3.21723	0	0.4	0.000370302
Esd	1.61217e-08	-2.77083	0	0.425	0.000374588
Rabl6	1.65627e-08	4.90689	0.489	0	0.000384834
Zcchc8	1.6666e-08	-3.49506	0	0.375	0.000387235
Tmed4	1.66892e-08	-3.05745	0	0.4	0.000387773
Psmd3	1.75438e-08	-3.29646	0	0.375	0.000407629
Gon4l	1.80757e-08	-3.24413	0	0.4	0.000419988
Sik2	1.83297e-08	-2.853	0	0.425	0.000425891
Cers6	1.95817e-08	5.11872	0.468	0	0.00045498
Bok	2.0249e-08	-3.34696	0	0.4	0.000470484
Cdc42bpa	2.05704e-08	-2.73335	0	0.425	0.000477952
Eps15	2.08159e-08	-3.21723	0	0.4	0.000483657
Taf6l	2.09694e-08	-2.87774	0	0.425	0.000487224
Tnrc6b	2.15636e-08	5.04718	0.489	0	0.000501029
Sfpq	2.23583e-08	5.02284	0.468	0	0.000519495
Rpl32	2.26646e-08	4.53116	0.851	0.525	0.000526611
Qdpr	2.43656e-08	-3.59694	0	0.375	0.000566134
Mpzl1	2.43803e-08	-3.32553	0	0.375	0.000566477
Srm	2.52287e-08	-2.99548	0	0.4	0.000586188
Ddx46	2.55502e-08	5.62967	0.426	0	0.000593659
Pofut2	2.61111e-08	-3.66391	0	0.35	0.000606691
Psmb5	2.68804e-08	-2.39917	0	0.45	0.000624566
Wapl	2.74999e-08	-2.39917	0	0.45	0.000638961
Polr2e	2.78001e-08	-2.63227	0	0.425	0.000645935
Rps3a1	2.7853e-08	2.63153	1	0.95	0.000647164
Nudt21	2.80486e-08	-2.66676	0	0.425	0.000651708
Ppdpf	2.84543e-08	-2.24031	0	0.45	0.000661135
Manf	3.04487e-08	5.40614	0.426	0	0.000707475
Arhgap23	3.05031e-08	-2.86915	0.043	0.45	0.00070874
Tsc22d2	3.07733e-08	-3	0	0.4	0.000715019
Phactr4	3.07966e-08	-2.73335	0	0.4	0.000715558
Tnrc6a	3.12089e-08	-3.24793	0	0.4	0.000725138
Tnks2	3.15438e-08	-3.40599	0	0.375	0.000732921
Spag9	3.35263e-08	5.17333	0.447	0	0.000778983
RP23-324A4.2	3.43443e-08	-2.70044	0	0.425	0.00079799
Xpo1	3.44762e-08	-2.8125	0	0.425	0.000801056
Ncf2	3.45495e-08	-3.27219	0.085	0.375	0.000802757
Mov10	3.48532e-08	5.46013	0.426	0	0.000809813
Cox5a	3.66559e-08	3.78614	0.894	0.675	0.000851699
Lsm2	3.66857e-08	-1.94486	0	0.475	0.000852393
Atp6v1h	3.67819e-08	-3.65535	0	0.375	0.000854628
Leng8	3.69962e-08	5.62345	0.404	0	0.000859607
Rictor	3.76609e-08	-2.76022	0	0.4	0.00087505
Hdac4	3.78651e-08	5.47952	0.426	0	0.000879796
Syap1	3.78719e-08	-2.39232	0	0.425	0.000879955
Trip12	3.80312e-08	5.11607	0.447	0	0.000883655
Sgk1	3.81213e-08	-3.67525	0	0.35	0.000885749
Rars	3.84881e-08	-3.65821	0	0.375	0.000894271
Micu1	3.89101e-08	-3.04002	0	0.4	0.000904075
Rexo1	4.03756e-08	5.08385	0.447	0	0.000938128
Sugp1	4.04654e-08	-2.95884	0	0.4	0.000940213
Phlda1	4.14434e-08	-2.20123	0.085	0.7	0.000962937
Krit1	4.14589e-08	4.50746	0.489	0	0.000963298
Cbll1	4.15243e-08	-3.1375	0	0.375	0.000964818
Mlec	4.1635e-08	5.08294	0.447	0	0.000967389
Cstf2	4.25187e-08	-3.47249	0	0.35	0.000987922
Ttc14	4.26121e-08	-3.12516	0	0.375	0.000990093
Ankrd13c	4.40592e-08	-2.89724	0	0.4	0.00102372
Glrx	4.51663e-08	-3.04002	0	0.4	0.00104944
Cfap20	4.56439e-08	-2.848	0	0.4	0.00106054
Phldb2	4.59962e-08	-3.83542	0	0.35	0.00106872
Tarbp2	4.72418e-08	-3.01346	0	0.375	0.00109766
Slc12a4	4.80085e-08	4.86958	0.468	0	0.00111548
Get4	4.81162e-08	5.04253	0.468	0	0.00111798
Fam193a	5.03833e-08	-2.78136	0	0.4	0.00117066
Lig1	5.1603e-08	5.42698	0.447	0	0.001199
Btrc	5.18326e-08	-3.31832	0	0.375	0.00120433
Zranb2	5.21723e-08	4.72386	0.489	0	0.00121222
Slc25a42	5.26706e-08	5.31962	0.426	0	0.0012238
Mdm4	5.33867e-08	5.2382	0.468	0	0.00124044
Ndufv2	5.36143e-08	-2.63227	0	0.425	0.00124573
Vrk3	5.4019e-08	-3.2817	0	0.375	0.00125513
Bcas2	5.41185e-08	-2.72247	0	0.4	0.00125744
H2-Q7	5.43438e-08	-3.41278	0	0.375	0.00126268
Ppp1r2	5.46161e-08	-3.03562	0	0.375	0.00126901
Slc7a1	5.4626e-08	-3.18587	0	0.4	0.00126924
Mtch2	5.47897e-08	-2.88264	0	0.4	0.00127304
Suco	5.51469e-08	-2.6893	0	0.4	0.00128134
Smim11	5.81546e-08	3.66216	0.596	0	0.00135122
Prkacb	5.82413e-08	-3.1127	0	0.375	0.00135324
Fetub	5.85303e-08	-3.0917	0	0.4	0.00135995
Tomm22	5.97198e-08	-2.7761	0	0.4	0.00138759
Grcc10	6.06738e-08	4.94226	0.468	0	0.00140976
Ankrd50	6.1428e-08	-3.30743	0	0.35	0.00142728
Zfp512b	6.18675e-08	-3.34696	0	0.375	0.00143749
Nrp2	6.23376e-08	-3.17792	0	0.375	0.00144841
Uggt1	6.34213e-08	-3.0268	0	0.375	0.0014736
Wsb1	6.35488e-08	-3.06609	0	0.4	0.00147656
Mllt4	6.59233e-08	-3	0	0.375	0.00153173
Acin1	6.78159e-08	4.77745	0.489	0	0.0015757
Ppig	7.15098e-08	5.10094	0.468	0	0.00166153
Tardbp	7.17759e-08	5.09017	0.447	0	0.00166771
Zc3h14	7.19176e-08	-2.63807	0	0.425	0.00167101
Gm10721	7.25483e-08	-1.67635	0.787	0.925	0.00168566
Luc7l3	7.47641e-08	4.87691	0.489	0	0.00173714
Med13	7.71562e-08	-3.20163	0	0.375	0.00179272
Ccar2	7.92337e-08	5.13207	0.298	0.025	0.00184099
Fcho2	7.97541e-08	-2.96347	0	0.375	0.00185309
Ssbp1	7.99942e-08	4.73543	0.468	0	0.00185867
Fkbp5	8.09993e-08	5.29325	0.426	0	0.00188202
Xpot	8.15272e-08	-2.80219	0	0.4	0.00189428
Gtpbp1	8.20309e-08	-3.36107	0	0.35	0.00190599
Fkbp15	8.42616e-08	-3.41954	0	0.375	0.00195782
Mcm2	8.64089e-08	-3.97269	0	0.325	0.00200771
Tgfbr1	9.07627e-08	-2.73335	0	0.425	0.00210887
Dhdds	9.17118e-08	-2.853	0	0.375	0.00213092
Gorasp2	9.19653e-08	-4.19756	0.064	0.3	0.00213681
Plxna1	9.2636e-08	5.58816	0.404	0	0.0021524
Glg1	9.59056e-08	4.85798	0.468	0	0.00222837
Scarb1	9.60446e-08	-3.25172	0	0.375	0.0022316
Tmsb10	9.75193e-08	3.55053	0.617	0.05	0.00226586
Fnbp1	9.7973e-08	-3.52669	0	0.35	0.0022764
Aco2	9.80678e-08	5.01337	0.447	0	0.00227861
Mier1	9.84394e-08	-3.04439	0	0.4	0.00228724
Tpr	9.99511e-08	5.38793	0.426	0	0.00232236
Rnf168	1.00398e-07	-2.47897	0	0.4	0.00233274
Szrd1	1.00506e-07	-3.06609	0	0.375	0.00233525
Exoc4	1.03505e-07	-3.1127	0	0.375	0.00240493
Dhx9	1.05822e-07	5.03131	0.447	0	0.00245878
Ubfd1	1.11479e-07	5.24469	0.426	0	0.00259022
Wwtr1	1.11603e-07	-2.69488	0	0.4	0.0025931
Rab3gap1	1.14629e-07	5.08204	0.447	0	0.0026634
Gtf2e2	1.14678e-07	4.85692	0.447	0	0.00266454
Cep295	1.1515e-07	-2.83794	0	0.4	0.0026755
RP23-243E17.1	1.16399e-07	4.83987	0.468	0	0.00270454
Tacc1	1.1768e-07	-3.64097	0	0.325	0.0027343
Rbm17	1.24403e-07	4.91607	0.468	0	0.00289051
Tbp	1.28864e-07	-2.73335	0	0.4	0.00299415
Bhlhb9	1.29209e-07	-3.2891	0	0.35	0.00300217
Erh	1.30897e-07	5.39597	0.426	0	0.00304139
Ubxn1	1.39004e-07	-2.67243	0	0.4	0.00322975
Denr	1.42835e-07	-2.44626	0	0.4	0.00331876
Calu	1.44118e-07	5.315	0.426	0	0.00334858
Pcnxl3	1.49214e-07	4.78303	0.447	0	0.00346699
Ogdh	1.51826e-07	-5.12661	0.021	0.25	0.00352768
Stxbp2	1.52576e-07	-3.07468	0	0.35	0.00354509
Ar	1.54459e-07	4.40026	0.83	0.425	0.00358886
Sfi1	1.5713e-07	-2.76022	0	0.35	0.00365092
Cox5b	1.60479e-07	4.73428	0.468	0	0.00372874
Braf	1.60881e-07	-2.91169	0	0.4	0.00373806
Katna1	1.63132e-07	-3.2211	0	0.375	0.00379038
Rpl8	1.65406e-07	2.79926	1	0.975	0.00384321
Tnni3	1.68193e-07	5.53949	0.404	0	0.00390797
RP23-211P15.1	1.69747e-07	4.96897	0.447	0	0.00394407
Map4k4	1.74682e-07	5.42126	0.426	0	0.00405874
Syvn1	1.74984e-07	4.62656	0.468	0	0.00406575
Sap130	1.77924e-07	-4.62498	0.021	0.525	0.00413408
Ern1	1.82221e-07	4.74003	0.447	0	0.00423391
Mrps17	1.84674e-07	-2.62644	0	0.4	0.00429091
Rbm4b	1.87883e-07	-2.87283	0	0.375	0.00436546
Naalad2	1.92986e-07	-2.90207	0	0.375	0.00448403
Zmynd8	1.92999e-07	-2.64386	0	0.375	0.00448433
Olfr571	1.94549e-07	-1.29933	0.128	0.75	0.00452034
Rad21	1.95687e-07	-2.80735	0	0.4	0.00454678
Ift46	2.0079e-07	-3.12102	0	0.375	0.00466537
Stk11ip	2.02256e-07	-3.66959	0	0.325	0.00469941
Nup133	2.08906e-07	-3.91409	0	0.3	0.00485394
Dnajb6	2.24279e-07	4.93225	0.426	0	0.00521113
Myh9	2.25768e-07	5.04904	0.447	0	0.00524573
Pik3c2a	2.29781e-07	-3.58796	0	0.325	0.00533897
Ppp1r12b	2.35995e-07	-3.37504	0	0.35	0.00548334
Sned1	2.39759e-07	-3.34341	0	0.35	0.0055708
Loxl2	2.44254e-07	-3.89482	0	0.325	0.00567524
Cpa6	2.46778e-07	-1.35171	0.17	0.95	0.00573388
Tpp1	2.5313e-07	-3.16307	0.085	0.7	0.00588149
Ddi2	2.54431e-07	-2.22497	0	0.425	0.0059117
Slc35a3	2.56041e-07	-2.79701	0	0.375	0.00594911
Cbx3	2.56254e-07	-2.34341	0	0.4	0.00595405
Xpo7	2.62139e-07	4.71571	0.468	0	0.00609079
Fermt2	2.62229e-07	4.56045	0.468	0	0.00609288
Enah	2.69572e-07	-2.27798	0	0.425	0.00626351
Vmn1r58	2.69888e-07	2.47883	0.702	0	0.00627084
Rer1	2.70944e-07	-2.78136	0	0.375	0.00629538
Mgrn1	2.72819e-07	5.19444	0.404	0	0.00633895
Rps12	2.7641e-07	-1.60881	0	0.475	0.00642238
Zfp335	2.83762e-07	-3.05311	0	0.35	0.00659322
Sars	2.88223e-07	-3.48543	0	0.325	0.00669686
Kdm2a	2.92562e-07	-2.91648	0	0.375	0.00679767
Ctbp1	2.94615e-07	-2.61471	0	0.375	0.00684537
Larp1	2.99012e-07	-2.59694	0	0.4	0.00694755
Rpl35a	3.04225e-07	-1.88753	0	0.45	0.00706868
Kif3a	3.05734e-07	5.3568	0.404	0	0.00710372
Dctn1	3.17599e-07	-2.97269	0	0.35	0.00737941
Map4	3.38511e-07	-4.20514	0.085	0.325	0.00786531
Wipi2	3.41494e-07	-2.76022	0	0.35	0.00793462
Gng5	3.44424e-07	4.06448	0.851	0.45	0.0080027
Zhx3	3.51314e-07	-2.57289	0	0.4	0.00816278
Rnf114	3.65103e-07	5.3425	0.404	0	0.00848316
mt-Nd5	3.7427e-07	2.25013	1	1	0.00869617
Dnajc5	3.74324e-07	5.26957	0.383	0	0.00869741
Ptprg	3.91052e-07	5.23576	0.404	0	0.00908609
Zfp618	3.91802e-07	-3.16993	0	0.35	0.00910352
Nfia	3.98546e-07	4.91709	0.426	0	0.00926022
Ago1	4.24819e-07	5.11518	0.426	0	0.00987068
Appl1	4.34635e-07	5.27988	0.404	0	0.0100987
Osbpl1a	4.63151e-07	-2.45286	0	0.375	0.0107613
Cd2bp2	4.63943e-07	-2.7866	0	0.35	0.0107797
Pigq	4.65509e-07	-3.88753	0	0.3	0.0108161
RP23-185A18.9	4.72986e-07	5.51352	0.383	0	0.0109898
Vps28	4.73211e-07	4.82912	0.426	0	0.0109951
Mtmr14	4.81404e-07	5.20862	0.383	0	0.0111854
Bex2	4.85909e-07	4.3429	0.702	0.175	0.0112901
Vps4b	4.88991e-07	-2.87283	0	0.35	0.0113617
Samm50	4.92937e-07	5.02473	0.404	0	0.0114534
Osbpl6	5.02613e-07	-2.51728	0	0.375	0.0116782
Eif2b5	5.10246e-07	-2.99548	0	0.35	0.0118556
Rhpn2	5.37127e-07	4.95144	0.426	0.05	0.0124801
Cdc26	5.45717e-07	-2.65535	0	0.4	0.0126797
Akap9	5.47115e-07	5.01716	0.404	0	0.0127122
Olfr767	5.54316e-07	-0.910733	0.447	0.875	0.0128795
Chordc1	5.5499e-07	-2.86295	0	0.35	0.0128952
Elavl1	5.59522e-07	4.9181	0.404	0	0.0130005
Cox6a1	5.68518e-07	2.93342	0.936	0.8	0.0132095
Sirt5	5.70198e-07	-2.07039	0	0.425	0.0132486
Nsd2	5.77773e-07	-2.80219	0	0.375	0.0134246
Usp42	5.7835e-07	4.42698	0.468	0	0.013438
Prps1	5.8136e-07	-3.21041	0.021	0.35	0.0135079
Mtx1	5.85767e-07	-2.33628	0	0.4	0.0136103
Lcmt1	5.94477e-07	-2.35217	0.043	0.4	0.0138127
Sec11a	5.9465e-07	-2.8125	0	0.375	0.0138167
Mff	6.2019e-07	4.73543	0.426	0	0.0144101
Usp37	6.27872e-07	5.07659	0.404	0	0.0145886
Tmpo	6.51057e-07	-2.82782	0	0.375	0.0151273
Usp14	6.63313e-07	4.77184	0.426	0	0.0154121
G6pdx	6.81126e-07	5.41047	0.362	0	0.015826
Mrpl48	6.95693e-07	4.38499	0.468	0	0.0161644
Arhgap32	7.06138e-07	-3.2555	0	0.325	0.0164071
Tmem86a	7.10931e-07	-3.76553	0	0.325	0.0165185
Cbx1	7.25717e-07	4.85055	0.447	0	0.016862
Ube2k	7.27857e-07	4.92822	0.404	0	0.0169118
Auts2	7.50055e-07	-3.05082	0.043	0.375	0.0174275
Timm13	7.83231e-07	4.64263	0.447	0	0.0181984
Mgst1	7.84067e-07	4.99134	0.404	0	0.0182178
Arhgap28	8.03384e-07	4.85162	0.426	0	0.0186666
Psmf1	8.03578e-07	-2.71699	0	0.35	0.0186711
Atp5e	8.05386e-07	4.11784	0.489	0	0.0187131
Pnpla6	8.39311e-07	-2.79701	0	0.35	0.0195014
Map2k5	8.42308e-07	-2.89291	0.021	0.4	0.019571
Commd1	8.49029e-07	-2.27053	0	0.4	0.0197272
Zzz3	8.51165e-07	-2.54844	0	0.375	0.0197768
Mad2l1	8.55403e-07	-2.97269	0	0.35	0.0198753
Elof1	8.58365e-07	5.28067	0.383	0	0.0199441
Slc4a7	8.73381e-07	4.83987	0.426	0	0.020293
Wdr75	8.82125e-07	-2.66107	0	0.4	0.0204962
Tbc1d5	9.07841e-07	-3.27426	0	0.35	0.0210937
Safb	9.17673e-07	4.57727	0.447	0	0.0213221
Snrpa1	9.43716e-07	-2.54844	0	0.375	0.0219272
Entpd4	9.5979e-07	-3.3505	0	0.325	0.0223007
Tor1aip2	9.94015e-07	4.69808	0.426	0	0.0230959
Rnf19b	9.99633e-07	-2.52356	0	0.375	0.0232265
Pacrgl	1.00878e-06	-2.24031	0	0.425	0.0234391
Ict1	1.0271e-06	-2.60881	0	0.375	0.0238647
Gnl3	1.04466e-06	4.66821	0.447	0	0.0242727
Cdc123	1.04984e-06	4.71337	0.426	0	0.0243931
Dnajc11	1.05829e-06	4.93325	0.404	0	0.0245893
Bod1l	1.07217e-06	-2.70044	0	0.375	0.0249118
RP24-285I4.2	1.0787e-06	0.412806	1	1	0.0250635
Atp6v1e1	1.18627e-06	-2.90207	0	0.35	0.027563
Cntln	1.20924e-06	-2.16189	0	0.4	0.0280967
Mmp16	1.22337e-06	-3.67807	0	0.3	0.028425
Arhgap17	1.22611e-06	-3.06609	0	0.325	0.0284886
Lamb2	1.23578e-06	-2.66676	0	0.325	0.0287134
Rgs12	1.24485e-06	-2.71149	0	0.375	0.028924
Jmjd1c	1.26898e-06	5.07659	0.404	0	0.0294847
Atp2a2	1.28315e-06	5.08385	0.404	0	0.029814
Smim1	1.30818e-06	4.55915	0.447	0	0.0303956
Zfp622	1.32221e-06	-2.85798	0	0.35	0.0307215
Tom1l1	1.35742e-06	-3.03122	0	0.35	0.0315397
Ccnt1	1.36277e-06	-2.57289	0	0.375	0.0316639
Brca2	1.40633e-06	4.85055	0.426	0	0.0326761
Ckap5	1.44882e-06	5.39524	0.362	0	0.0336634
Mdc1	1.45774e-06	4.72386	0.426	0	0.0338706
Rnasek	1.46044e-06	3.5798	0.809	0.425	0.0339333
Arhgef2	1.49219e-06	-3.2817	0	0.3	0.0346711
Myg1	1.52858e-06	5.22184	0.362	0	0.0355165
Sin3a	1.55595e-06	4.37763	0.447	0	0.0361526
Rnf214	1.59862e-06	-2.63227	0	0.35	0.0371438
Mgp	1.62834e-06	-2.59694	0	0.375	0.0378345
Atxn2	1.67643e-06	4.50881	0.447	0	0.0389518
Pgam1	1.67769e-06	3.09445	0.915	0.775	0.0389811
H2afy	1.68975e-06	4.96308	0.404	0	0.0392614
Dennd5a	1.69044e-06	-2.49185	0	0.375	0.0392774
Abcb8	1.70024e-06	4.90996	0.383	0	0.0395051
Nsmf	1.78608e-06	-3.15381	0	0.325	0.0414996
Phax	1.80637e-06	-2.22497	0	0.375	0.0419709
Fmr1	1.81191e-06	-2.17792	0	0.4	0.0420996
Tpp2	1.81438e-06	5.08927	0.383	0	0.0421572
Sf3b6	1.84267e-06	-2.24793	0	0.4	0.0428145
Rps15a	1.86365e-06	5.47332	0.34	0	0.0433018
Zfyve27	1.86456e-06	-3.39232	0	0.3	0.043323
Ndufa4	1.86573e-06	-2.0268	0	0.425	0.0433502
Tgif1	1.90571e-06	-2.59694	0	0.35	0.0442791
Nt5c3b	1.91389e-06	5.34703	0.34	0	0.0444691
Atp6ap1	1.96539e-06	4.89146	0.383	0	0.0456658
Pigk	2.01302e-06	-2.99095	0	0.325	0.0467725
Ezh1	2.03435e-06	-4.2435	0.043	0.25	0.0472681
Cnpy2	2.07012e-06	5.25438	0.34	0	0.0480992
Pdcd6	2.12166e-06	4.65486	0.404	0	0.0492968
Kcmf1	2.1336e-06	-2.52982	0	0.375	0.0495742

## Sheet: DESeq_Primary_t_somatic
DESeq2 result: Primary somatic to transitioning somatic cells
gene	p_val	avg_log2FC	pct.1	pct.2	p_val_adj
Akr1c14	2.95437e-175	6.39722	0.464	0	6.86447e-171
Map1b	6.68904e-172	8.00893	0.536	0	1.5542e-167
Kif20a	2.18013e-123	5.42507	0.393	0	5.06553e-119
Txndc5	7.17441e-117	5.92524	0.357	0	1.66697e-112
Hsp90aa1	2.16039e-104	4.93074	0.339	0	5.01967e-100
Rpl9	3.08961e-103	4.99031	0.339	0	7.1787e-99
Lmna	2.96423e-102	5.66635	0.375	0	6.88739e-98
Rbm3	2.27501e-101	4.13809	0.339	0	5.28599e-97
Rpl14	2.56557e-101	4.73471	0.339	0	5.96109e-97
Rps20	9.59643e-101	4.24657	0.339	0	2.22973e-96
Mmp2	1.34179e-100	5.98868	0.321	0	3.11764e-96
Tgfb1i1	1.50038e-99	4.32193	0.339	0	3.48613e-95
Greb1	4.62044e-99	4.60733	0.339	0	1.07356e-94
Eef1b2	1.38299e-98	5.13002	0.339	0	3.21337e-94
Tkt	6.62396e-97	5.0867	0.321	0	1.53908e-92
Ddx39b	1.3467e-96	4.64489	0.321	0	3.12905e-92
Rnf4	2.42657e-96	4.99274	0.321	0	5.63813e-92
Rpl10	9.82329e-96	5.09049	0.339	0	2.28244e-91
Slc25a3	1.12242e-95	5.13002	0.339	0	2.60794e-91
Hp1bp3	5.66057e-93	4.3322	0.321	0	1.31523e-88
G3bp2	6.25283e-93	4.41665	0.321	0	1.45285e-88
Htra1	2.59187e-92	4.90775	0.339	0	6.02222e-88
Ccnd3	3.57974e-92	4.03814	0.321	0	8.31752e-88
Acp2	2.00048e-91	4.62832	0.321	0	4.64811e-87
Rpl7	1.34713e-90	5.71768	0.339	0	3.13005e-86
Ctsl	3.29302e-90	4.82746	0.304	0	7.65132e-86
Hnrnpa1	8.59965e-90	6.52244	0.339	0	1.99813e-85
Rpl6	1.34365e-89	5.59779	0.339	0	3.12197e-85
Rpl3	1.34662e-89	5.83785	0.339	0	3.12888e-85
Nedd4	1.65502e-89	7.02157	0.339	0	3.84545e-85
Cdk4	2.15762e-89	5.32322	0.339	0	5.01323e-85
Hspa5	2.65755e-89	6.57419	0.339	0	6.17482e-85
H2afz	2.93896e-89	5.91332	0.339	0	6.82867e-85
Hnrnpa2b1	3.23247e-89	5.7879	0.339	0	7.51063e-85
Nisch	3.55666e-89	6.01083	0.339	0	8.26389e-85
Raly	3.71822e-88	4.0707	0.304	0	8.63929e-84
Eif4a2	3.95634e-88	4.649	0.339	0	9.19256e-84
Tsc22d1	1.25813e-87	6.02474	0.339	0	2.92326e-83
Canx	7.58245e-86	5.36507	0.339	0	1.76178e-81
Trim35	1.64986e-85	4.28011	0.304	0	3.83345e-81
Tram2	8.88658e-85	4.50326	0.304	0	2.0648e-80
Aff1	4.62867e-83	4.67444	0.321	0	1.07547e-78
Zmym3	2.5365e-82	5.58871	0.321	0	5.89356e-78
Tenm4	5.48542e-82	6.51514	0.321	0	1.27454e-77
Aldh18a1	4.12025e-80	4.74915	0.286	0	9.57341e-76
Cd81	5.20405e-80	4.63766	0.339	0	1.20916e-75
Oplah	1.45984e-79	4.61681	0.304	0	3.39193e-75
Stard9	9.3696e-79	4.12338	0.286	0	2.17703e-74
Obsl1	1.32152e-76	5.49013	0.304	0	3.07055e-72
Nav2	2.38275e-76	4.39354	0.268	0	5.53632e-72
Mast4	6.97135e-76	5.26879	0.304	0	1.61979e-71
Myo1e	8.75269e-76	4.20667	0.268	0	2.03369e-71
Mcm2	3.14794e-75	4.07376	0.268	0	7.31424e-71
Zc3h7b	3.78173e-75	4.24521	0.268	0	8.78686e-71
Scarb1	4.34092e-74	4.12486	0.268	0	1.00861e-69
Cul7	4.92597e-71	4.60097	0.268	0	1.14455e-66
Rasgef1b	1.18242e-70	5.30899	0.286	0	2.74736e-66
Phf8	4.48521e-70	3.99678	0.25	0	1.04214e-65
Fosb	2.96702e-62	4.88352	0.268	0	6.89387e-58
Tgfbi	2.92171e-61	4.9	0.232	0	6.7886e-57
Scara5	5.23527e-59	4.03342	0.214	0	1.21642e-54
Fbln2	8.51594e-57	4.78417	0.214	0	1.97868e-52
Srebf1	3.57096e-55	4.58711	0.214	0	8.29712e-51
Wdr59	7.58805e-52	6.65105	0.732	0	1.76308e-47
Sgms1	2.95352e-46	4.32322	0.214	0	6.8625e-42
Gnb2l1	5.14204e-45	8.78726	0.571	0	1.19475e-40
Rpl15	4.59043e-40	8.06599	0.571	0	1.06659e-35
Syne2	5.81968e-40	7.97195	0.571	0	1.3522e-35
Naca	2.49541e-37	7.49314	0.571	0	5.79808e-33
Socs2	9.04277e-37	7.80908	0.554	0	2.10109e-32
Srsf3	1.43107e-36	7.49386	0.571	0	3.3251e-32
Srsf5	2.28269e-35	7.10479	0.571	0	5.30383e-31
Cct7	8.94044e-35	7.35582	0.554	0	2.07731e-30
Rpl26	2.09069e-34	7.06993	0.571	0	4.85771e-30
Cct3	2.46583e-34	7.3473	0.554	0	5.72936e-30
Tmsb4x	1.6177e-33	5.69299	0.696	0	3.75873e-29
Tmed10	5.81857e-33	6.39324	0.571	0	1.35194e-28
Calm1	1.56707e-32	6.90496	0.571	0	3.6411e-28
Mylk	7.88708e-32	4.46411	0.161	0	1.83256e-27
Sf3b1	2.94767e-31	6.70711	0.554	0	6.84891e-27
Rpl41	5.13762e-30	5.95128	0.571	0	1.19373e-25
Ociad1	1.47164e-29	5.89438	0.571	0	3.41937e-25
Sdha	1.86727e-29	6.73616	0.536	0	4.3386e-25
Gprasp1	1.5041e-28	6.79418	0.536	0	3.49478e-24
Axl	2.94138e-26	6.37411	0.518	0	6.83431e-22
Chchd10	3.49115e-26	6.31061	0.518	0	8.11168e-22
Birc6	8.77811e-26	5.10029	0.571	0	2.03959e-21
Bnip3l	3.48086e-25	5.61576	0.536	0	8.08777e-21
Klhdc2	4.07109e-25	4.77919	0.714	0.021	9.45917e-21
Chtop	8.83465e-25	5.53971	0.554	0	2.05273e-20
Tceal8	1.82472e-24	5.43939	0.536	0	4.23973e-20
Pgls	2.12726e-24	5.77479	0.536	0	4.9427e-20
Psme2	3.69347e-24	5.25604	0.554	0	8.58177e-20
Ssrp1	5.14114e-24	6.14138	0.518	0	1.19454e-19
Bmpr2	6.225e-24	5.45826	0.536	0	1.44638e-19
U2surp	1.2531e-23	5.95128	0.518	0	2.91157e-19
Fip1l1	2.14709e-23	5.49928	0.536	0	4.98877e-19
Mrps11	2.97366e-23	5.24113	0.554	0	6.9093e-19
Ppp2r5c	3.89332e-23	5.20667	0.536	0	9.04613e-19
Aamp	5.53087e-23	5.40575	0.536	0	1.2851e-18
Ywhag	6.51714e-23	5.40149	0.554	0	1.51426e-18
Mtdh	9.08153e-23	5.15409	0.536	0	2.11009e-18
Sema3c	1.34552e-22	6.11188	0.482	0	3.12631e-18
RP23-106P7.2	1.80327e-22	3.87894	0.589	0.043	4.1899e-18
Tmem72	3.09571e-22	4.37131	0.554	0	7.19289e-18
Slc25a39	4.51641e-22	5.47805	0.5	0	1.04939e-17
Ubash3b	5.46087e-22	5.42746	0.518	0	1.26883e-17
C1qbp	5.94214e-22	5.81011	0.5	0	1.38066e-17
Erp29	7.47234e-22	5.8419	0.5	0	1.7362e-17
Taf1d	8.90616e-22	4.78883	0.536	0	2.06935e-17
Dap	1.29774e-21	6.31191	0.482	0	3.0153e-17
Top1	1.32053e-21	5.39354	0.518	0	3.06825e-17
Rcbtb2	2.2215e-21	5.88918	0.5	0	5.16165e-17
Nt5c3	3.34031e-21	5.90946	0.482	0	7.76122e-17
Ide	4.08877e-21	5.28342	0.518	0	9.50025e-17
Ncor2	6.95412e-21	4.55239	0.536	0	1.61579e-16
Itgav	1.58371e-20	5.04049	0.518	0	3.67974e-16
Rbx1	3.18993e-20	5.25806	0.518	0	7.41181e-16
Hmgb2	9.67859e-20	5.46702	0.5	0	2.24882e-15
Nr5a2	1.87475e-19	5.22262	0.5	0	4.35597e-15
Hnrnpd	2.24933e-19	3.80182	0.607	0	5.22632e-15
Tln1	5.1726e-19	5.32322	0.482	0	1.20185e-14
Prps2	8.08995e-19	4.65356	0.661	0.021	1.8797e-14
Celf1	2.20209e-18	5.22676	0.464	0	5.11656e-14
Psme1	2.41161e-18	5.38617	0.464	0	5.60339e-14
Etl4	2.44838e-18	4.86419	0.5	0	5.68881e-14
Amd1	2.846e-18	4.29855	0.518	0	6.61267e-14
Eif4ebp1	3.12473e-18	4.41665	0.5	0	7.2603e-14
Pdlim1	4.30647e-18	5.81057	0.446	0	1.00061e-13
Igdcc4	1.32246e-17	4.81011	0.482	0	3.07273e-13
Ktn1	1.44727e-17	4.47109	0.518	0	3.36274e-13
Ech1	1.65345e-17	5.7972	0.429	0	3.84179e-13
Fkbp2	1.75433e-17	3.85086	0.554	0	4.07619e-13
Rac1	6.20288e-17	4.10404	0.518	0	1.44124e-12
Rrbp1	8.66396e-17	4.93411	0.464	0	2.01307e-12
Ist1	1.00497e-16	4.99031	0.464	0	2.33505e-12
Ube2n	1.24055e-16	4.36257	0.5	0	2.88242e-12
Clasp1	1.28588e-16	4.89048	0.464	0	2.98773e-12
Gramd1b	1.31012e-16	5.07299	0.464	0	3.04406e-12
Eif5b	1.33671e-16	4.45121	0.5	0	3.10585e-12
Dab2	1.5413e-16	5.07605	0.464	0	3.58121e-12
Wwtr1	3.96678e-16	4.48151	0.482	0	9.21681e-12
Eif1a	4.77324e-16	5.58871	0.429	0	1.10906e-11
Dbi	6.18511e-16	4.32579	0.5	0	1.43711e-11
Adgrl1	9.75532e-16	4.725	0.5	0	2.26665e-11
Mbnl1	1.97125e-15	4.5666	0.464	0	4.5802e-11
Pcif1	2.18999e-15	4.44057	0.482	0	5.08844e-11
Epb41l5	3.62406e-15	5.27013	0.429	0	8.4205e-11
Pfdn2	4.81028e-15	3.66229	0.5	0	1.11767e-10
Sdhb	4.87804e-15	5.13075	0.429	0	1.13341e-10
Rsf1	7.18753e-15	4.38863	0.464	0	1.67002e-10
Ptch1	7.42661e-15	4.24385	0.482	0	1.72557e-10
Mprip	8.9062e-15	5.66838	0.429	0	2.06936e-10
Rfc2	1.22248e-14	4.91545	0.429	0	2.84044e-10
Dst	1.37516e-14	4.83018	0.446	0	3.19518e-10
Usp3	1.53857e-14	4.46993	0.446	0	3.57488e-10
Anp32a	1.64123e-14	5.05218	0.482	0	3.8134e-10
Fto	1.79602e-14	5.07834	0.411	0	4.17305e-10
Ctps2	2.49546e-14	4.79163	0.429	0	5.7982e-10
Acbd6	2.65789e-14	4.35504	0.446	0	6.17561e-10
Asxl2	2.80488e-14	4.6105	0.464	0	6.51715e-10
Rabggtb	2.83764e-14	4.725	0.429	0	6.59326e-10
Arl5b	3.28158e-14	4.56224	0.429	0	7.62474e-10
Ppid	3.60396e-14	5.0176	0.411	0	8.37381e-10
Ubald1	4.29373e-14	4.05528	0.464	0	9.97647e-10
Top2b	8.21096e-14	4.07834	0.446	0	1.90782e-09
Mark3	9.79027e-14	4.43224	0.482	0	2.27477e-09
Aff2	1.06533e-13	5.15047	0.411	0	2.47529e-09
Naa35	1.53794e-13	4.60416	0.429	0	3.57341e-09
Ruvbl2	2.33834e-13	5.45062	0.375	0	5.43313e-09
Zkscan1	2.6831e-13	5.46236	0.411	0	6.23418e-09
Cdkn1b	2.85171e-13	4.34746	0.429	0	6.62594e-09
Osgep	4.26716e-13	4.83289	0.393	0	9.91474e-09
Masp1	6.47819e-13	5.06916	0.393	0	1.50521e-08
Slc5a3	8.58934e-13	4.80919	0.393	0	1.99573e-08
Med25	8.79348e-13	4.26946	0.429	0	2.04317e-08
Iws1	9.79848e-13	4.16131	0.429	0	2.27668e-08
Tet3	1.02658e-12	4.33858	0.429	0	2.38526e-08
Zmynd11	1.38605e-12	4.48727	0.411	0	3.2205e-08
Zfp687	1.44174e-12	4.09954	0.446	0	3.34988e-08
Stoml2	1.47878e-12	4.47573	0.411	0	3.43595e-08
Hnrnpc	1.64487e-12	4.13955	0.339	0	3.82185e-08
Mrps35	1.74539e-12	4.31677	0.411	0	4.05541e-08
Ip6k2	2.19102e-12	4.09049	0.446	0	5.09084e-08
Speer4b	2.2021e-12	2.89818	0.5	0.021	5.11657e-08
Adsl	2.28629e-12	4.64592	0.393	0	5.31218e-08
Xiap	2.49969e-12	4.12042	0.429	0	5.80804e-08
Serinc3	2.52274e-12	3.96083	0.339	0	5.86159e-08
Slc25a12	2.92432e-12	4.71817	0.393	0	6.79465e-08
Ost4	3.30648e-12	3.38986	0.464	0	7.68262e-08
Rfc1	4.65458e-12	4.40453	0.429	0	1.08149e-07
Clns1a	5.80455e-12	4.66534	0.393	0	1.34869e-07
Pomt1	7.58817e-12	4.84996	0.375	0	1.76311e-07
Fam210a	9.16466e-12	4.75584	0.375	0	2.12941e-07
Rpl18	9.26515e-12	4.07682	0.339	0	2.15276e-07
Sdc4	1.01082e-11	3.94084	0.339	0	2.34864e-07
Erbb2ip	1.1191e-11	3.72208	0.446	0	2.60023e-07
Dock7	1.13764e-11	3.93748	0.429	0	2.64331e-07
Mrpl15	1.16164e-11	4.22331	0.393	0	2.69906e-07
Ggnbp2	1.1809e-11	5.09427	0.375	0	2.74381e-07
Arhgap42	1.44028e-11	4.74243	0.375	0	3.3465e-07
Gnb2	1.51311e-11	2.8686	0.5	0	3.5157e-07
Rps11	1.65535e-11	3.91032	0.339	0	3.8462e-07
Fus	1.80173e-11	4.01282	0.339	0	4.18632e-07
Atp6v0c	2.50665e-11	3.80551	0.339	0	5.8242e-07
Trappc9	2.7087e-11	4.96908	0.357	0	6.29367e-07
Mfsd1	2.84318e-11	5.03735	0.357	0	6.60614e-07
Tmed2	2.92798e-11	3.82746	0.321	0	6.80317e-07
Ciapin1	3.6054e-11	3.65412	0.339	0	8.37715e-07
Mettl10	3.94289e-11	4.24657	0.411	0	9.1613e-07
Ptgds	4.03206e-11	4.7211	0.357	0	9.36848e-07
Mrps24	4.21722e-11	3.62727	0.411	0	9.79871e-07
Rps10	4.3909e-11	3.69647	0.339	0	1.02023e-06
AC130827.2	4.61755e-11	3.85976	0.411	0	1.07289e-06
Rpl29	5.41018e-11	3.72012	0.339	0	1.25705e-06
Gja1	5.4644e-11	5.11666	0.643	0.106	1.26965e-06
Ep300	6.15421e-11	4.21085	0.375	0	1.42993e-06
Atp5d	6.28404e-11	3.51457	0.339	0	1.4601e-06
Prdx6	6.32239e-11	3.87739	0.321	0	1.46901e-06
Ank3	6.50608e-11	4.07223	0.393	0	1.51169e-06
Tor1aip1	7.1713e-11	4.33858	0.375	0	1.66625e-06
Tbl1x	7.18148e-11	3.8419	0.321	0	1.66862e-06
Lta4h	7.96432e-11	3.56414	0.482	0.043	1.85051e-06
Spryd7	8.32834e-11	3.62727	0.429	0	1.93509e-06
H2-K1	1.02054e-10	3.79627	0.339	0	2.37122e-06
Rps19	1.11544e-10	3.6905	0.339	0	2.59172e-06
Prpf38a	1.26865e-10	3.58496	0.393	0	2.9477e-06
Llph	1.49129e-10	3.38986	0.429	0	3.465e-06
Ilf3	1.49578e-10	3.99678	0.304	0	3.47544e-06
Lamp2	1.80704e-10	3.77385	0.304	0	4.19865e-06
Keap1	2.15305e-10	4.53361	0.357	0	5.00262e-06
Hnrnpll	2.21247e-10	3.74339	0.393	0	5.14066e-06
Ndrg3	2.32189e-10	4.37255	0.375	0	5.39491e-06
Iqgap1	2.34338e-10	3.38986	0.321	0	5.44483e-06
Srsf10	3.21864e-10	3.49871	0.321	0	7.47852e-06
Tipin	3.24977e-10	4.75965	0.357	0	7.55084e-06
Gatad2b	3.60107e-10	3.57202	0.321	0	8.36709e-06
Morf4l1	3.882e-10	3.44767	0.321	0	9.01982e-06
Srp54c	3.88522e-10	4.16131	0.357	0	9.0273e-06
Mob1a	4.10754e-10	3.78883	0.304	0	9.54387e-06
R3hdm1	4.74139e-10	3.82746	0.304	0	1.10166e-05
Ergic1	5.01721e-10	3.8633	0.286	0	1.16575e-05
Mtor	5.15599e-10	4.46411	0.357	0	1.19799e-05
Eno1	5.51514e-10	3.48956	0.321	0	1.28144e-05
Eif5	6.0701e-10	3.09954	0.339	0	1.41039e-05
Npm3	6.73668e-10	4.22469	0.393	0	1.56527e-05
Tmem55b	7.59685e-10	3.20667	0.411	0	1.76513e-05
Mboat2	7.78069e-10	4.56877	0.321	0	1.80784e-05
Mrpl57	8.22575e-10	3.42146	0.411	0	1.91125e-05
Rps17	8.52193e-10	3.35504	0.339	0	1.98007e-05
Aif1l	8.66075e-10	3.92156	0.446	0.021	2.01232e-05
Sppl2a	8.99152e-10	4.68049	0.339	0	2.08918e-05
Ctsb	9.95194e-10	3.94753	0.286	0	2.31233e-05
Rhobtb3	1.01098e-09	4.10553	0.357	0	2.34901e-05
Vamp8	1.09862e-09	3.56768	0.393	0	2.55264e-05
Gabarap	1.13398e-09	3.01282	0.321	0	2.6348e-05
Srsf11	1.14687e-09	3.29855	0.321	0	2.66474e-05
Utp4	1.20474e-09	4.15409	0.357	0	2.79921e-05
Ubr1	1.31873e-09	4.2343	0.357	0	3.06407e-05
Ndufv2	1.35191e-09	2.80735	0.339	0	3.14117e-05
Mtf2	1.47104e-09	3.61261	0.393	0	3.41797e-05
Rsrp1	1.47248e-09	3.05063	0.321	0	3.42131e-05
Ephb4	1.48051e-09	4.32193	0.339	0	3.43997e-05
Trp53bp1	1.48065e-09	4.53805	0.339	0	3.44028e-05
Ddx17	1.49568e-09	3.22055	0.321	0	3.47522e-05
Laptm4b	1.5161e-09	3.8147	0.286	0	3.52266e-05
Adrm1	1.66207e-09	3.2343	0.321	0	3.86183e-05
Stk16	1.75899e-09	4.40453	0.339	0	4.08702e-05
Wt1	1.77122e-09	3.76629	0.286	0	4.11544e-05
Cherp	1.77425e-09	3.49643	0.286	0	4.12246e-05
Swi5	1.83129e-09	3.23977	0.339	0	4.255e-05
arsb	1.85453e-09	4.46761	0.339	0	4.30899e-05
AC152939.2	2.07321e-09	3.88613	0.286	0	4.8171e-05
Bzw1	2.16977e-09	3.48497	0.304	0	5.04146e-05
Snrpg	2.32276e-09	2.09351	0.482	0	5.39694e-05
Hcfc1r1	2.39968e-09	3.56768	0.393	0	5.57566e-05
Sp2	2.67371e-09	2.69647	0.375	0	6.21238e-05
Hmgcl	2.78978e-09	4.77667	0.321	0	6.48206e-05
Etfb	2.84266e-09	3.69249	0.304	0	6.60493e-05
Clk3	3.00745e-09	4.46877	0.339	0	6.9878e-05
Lsm3	3.18011e-09	4.04595	0.375	0	7.38899e-05
Kpnb1	3.19261e-09	3.35504	0.304	0	7.41804e-05
Col1a2	3.20442e-09	6.94833	0.25	0.043	7.44546e-05
Camk2d	3.22094e-09	3.73954	0.286	0	7.48385e-05
Sorbs3	3.65652e-09	3.52804	0.286	0	8.49592e-05
Tnrc18	3.74538e-09	3.62519	0.375	0	8.7024e-05
Mrpl17	3.9496e-09	3.12338	0.321	0	9.17689e-05
Echs1	3.99591e-09	3.59991	0.304	0	9.28451e-05
Tgif1	4.45409e-09	3.66025	0.286	0	0.000103491
Strn3	4.48621e-09	3.05683	0.393	0	0.000104237
Sf3a2	4.78372e-09	1.99354	0.464	0	0.00011115
Slc25a36	4.88546e-09	3.41665	0.304	0	0.000113514
Exoc5	5.07068e-09	4.26008	0.339	0	0.000117817
Pcbp2	5.09426e-09	3.19265	0.321	0	0.000118365
Ints13	5.174e-09	4.30899	0.339	0	0.000120218
Fubp3	5.42743e-09	4.26545	0.339	0	0.000126106
Set	5.51333e-09	2.78136	0.339	0	0.000128102
Tfg	5.53245e-09	3.36006	0.286	0	0.000128547
Efna1	5.6592e-09	3.9	0.321	0	0.000131492
Cd82	5.79603e-09	3.8809	0.357	0	0.000134671
Rap1b	5.84494e-09	4.13369	0.357	0	0.000135807
Pop7	6.12262e-09	2.94084	0.375	0	0.000142259
Aak1	6.22113e-09	3.65617	0.357	0	0.000144548
mt-Atp8	6.25011e-09	1.21672	0.804	0.979	0.000145221
Mat2a	6.68481e-09	3.78697	0.268	0	0.000155322
Vmn1r216	6.85407e-09	1.01282	0.589	0	0.000159254
Esd	7.06329e-09	2.8401	0.321	0	0.000164116
Impdh1	7.18019e-09	3.94251	0.339	0	0.000166832
Mtch2	7.2741e-09	3.23977	0.304	0	0.000169014
Tmco1	7.69083e-09	4.06763	0.339	0	0.000178696
Tex15	7.74851e-09	3.98381	0.268	0	0.000180037
Gata4	8.11106e-09	4.03181	0.589	0.085	0.000188461
Mtcl1	8.50615e-09	3.12768	0.714	0.043	0.00019764
Mrpl51	8.59741e-09	3.44294	0.375	0	0.000199761
Arhgef7	8.75572e-09	3.69249	0.268	0	0.000203439
Anapc2	9.52588e-09	3.12928	0.286	0	0.000221334
Sh3glb1	9.65329e-09	3.92057	0.339	0	0.000224294
Dnajc9	1.06691e-08	3.23156	0.304	0	0.000247897
Arcn1	1.1358e-08	3.23977	0.286	0	0.000263903
Zfhx3	1.16159e-08	3.34239	0.393	0	0.000269895
Psmd3	1.20688e-08	3.27745	0.286	0	0.000280419
Eps8	1.24825e-08	4.31159	0.321	0	0.000290031
Ncor1	1.28442e-08	2.98381	0.321	0	0.000298435
Rad54l2	1.45589e-08	4.78977	0.304	0	0.000338277
Bok	1.45819e-08	3.72597	0.268	0	0.000338811
Vwa8	1.47926e-08	3.59139	0.357	0	0.000343707
Kcnma1	1.48061e-08	3.87564	0.357	0	0.000344019
Ppp3ca	1.55584e-08	4.08443	0.375	0	0.000361499
Eif3k	1.55886e-08	3.31418	0.304	0	0.0003622
Phactr2	1.60672e-08	3.57635	0.268	0	0.000373321
Ankrd10	1.66972e-08	3.25334	0.286	0	0.000387959
Slc35a4	1.68936e-08	3.75679	0.25	0	0.000392523
Raph1	1.76837e-08	3.8383	0.357	0	0.00041088
Ndufb2	1.77842e-08	2.69647	0.411	0	0.000413217
Fam46a	1.82029e-08	4.19687	0.321	0	0.000422945
Tcf4	1.83425e-08	2.58925	0.304	0	0.000426188
Nfat5	1.94412e-08	3.06301	0.286	0	0.000451716
Dgcr6	1.94417e-08	4.73374	0.304	0	0.000451729
Mrpl24	2.04673e-08	3.85798	0.339	0	0.000475557
Kars	2.33767e-08	3	0.304	0	0.000543158
Sqle	2.35113e-08	4.67444	0.286	0	0.000546285
Phldb2	2.49499e-08	3.3874	0.321	0	0.000579711
Micu1	2.54706e-08	3.53472	0.268	0	0.000591809
Nudt21	2.61547e-08	2.4021	0.339	0	0.000607705
Smg1	2.82546e-08	2.72403	0.286	0	0.000656495
Cyb5b	2.95925e-08	3.47573	0.25	0	0.000687583
Ak2	3.03062e-08	3.05063	0.286	0	0.000704164
Lims1	3.26201e-08	2.72403	0.304	0	0.000757928
Sipa1l3	3.39793e-08	3.97236	0.304	0	0.000789509
Cyth1	3.46866e-08	3.69448	0.304	0	0.000805943
Cstf2	3.47696e-08	3.05373	0.286	0	0.000807872
Tmod3	3.65775e-08	4.5202	0.286	0	0.000849879
Mrps25	3.66804e-08	3.33475	0.339	0	0.000852268
Mlxip	3.99841e-08	3.58711	0.25	0	0.000929031
Ptk2	4.10308e-08	3.3245	0.25	0	0.00095335
Eprs	4.17748e-08	3.44057	0.268	0	0.000970639
Luc7l	4.35179e-08	3.47805	0.268	0	0.00101114
Pnkd	4.59194e-08	3.36006	0.268	0	0.00106694
Lancl1	4.76641e-08	3.8809	0.304	0	0.00110747
Smad5	4.80948e-08	2.87564	0.286	0	0.00111748
Derl1	4.81915e-08	3.83108	0.304	0	0.00111973
Vps29	4.88984e-08	3.8365	0.321	0	0.00113616
Arrdc3	5.33033e-08	3.57202	0.25	0	0.0012385
Dtnbp1	5.46806e-08	3.72403	0.321	0	0.0012705
Mical3	5.46899e-08	3.83108	0.232	0	0.00127072
Ncaph2	5.68405e-08	3.31935	0.268	0	0.00132069
Rps29	5.86249e-08	2.79101	0.821	0.362	0.00136215
Ranbp2	5.90247e-08	3.78323	0.25	0	0.00137144
Nsd2	6.02323e-08	3.25064	0.268	0	0.0013995
Zfp292	6.09017e-08	3.71621	0.25	0	0.00141505
Pofut2	6.41337e-08	3.3874	0.25	0	0.00149015
RP23-288B18.1	6.79497e-08	4.3322	0.339	0	0.00157881
Rpap1	6.89579e-08	4.03342	0.304	0	0.00160224
Manea	6.90366e-08	3.57851	0.321	0	0.00160407
Nupr1	6.91713e-08	4.96331	0.321	0	0.0016072
Psmd4	7.36852e-08	2.8686	0.286	0	0.00171208
Ccnl1	7.66219e-08	2.66838	0.286	0	0.00178031
Ppa2	7.67461e-08	3.64386	0.339	0	0.0017832
Mcmbp	7.79805e-08	2.82564	0.411	0	0.00181188
Dock4	8.02988e-08	4.30508	0.286	0	0.00186574
Tmem176b	8.14203e-08	3.14393	0.268	0	0.0018918
Anp32e	8.67402e-08	3.29855	0.268	0	0.00201541
Xpo6	8.67526e-08	3.50098	0.339	0	0.0020157
Sorbs1	8.70915e-08	2.19827	0.429	0	0.00202357
Ncoa4	8.71573e-08	3	0.268	0	0.0020251
Mta2	9.98961e-08	3.11449	0.25	0	0.00232109
Ifrd1	1.00597e-07	2.7587	0.286	0	0.00233736
Hsf1	1.07872e-07	3.56115	0.25	0	0.00250641
Hdac2	1.10939e-07	3.15843	0.268	0	0.00257767
Tmx1	1.16261e-07	2.98381	0.286	0	0.00270133
Mpzl1	1.16801e-07	3.51006	0.25	0	0.00271387
RP23-464P12.1	1.23123e-07	3.91886	0.286	0	0.00286077
Wiz	1.24528e-07	2.42146	0.393	0	0.0028934
Csnk2a1	1.30644e-07	2.42146	0.304	0	0.00303551
Pla2g16	1.32423e-07	3.58496	0.339	0	0.00307684
Ckap4	1.33301e-07	3.8365	0.321	0	0.00309725
Tctn1	1.42586e-07	2.73568	0.393	0	0.00331299
Safb2	1.44664e-07	2.89655	0.286	0	0.00336126
Serf2	1.49055e-07	2.58066	0.304	0	0.00346328
Commd2	1.54744e-07	3.63766	0.304	0	0.00359548
Farsa	1.60291e-07	3.66025	0.25	0	0.00372435
Smoc1	1.6419e-07	3.98706	0.232	0	0.00381495
Glrx2	1.7045e-07	3.01919	0.357	0	0.0039604
Crtc2	1.80196e-07	3.52132	0.357	0	0.00418684
Slc7a6os	1.82847e-07	3.75679	0.321	0	0.00424844
Ubap2	1.86547e-07	3.11151	0.25	0	0.00433442
Enah	1.93394e-07	2.5502	0.286	0	0.0044935
Atl2	1.95227e-07	3.71425	0.321	0	0.00453611
Zfp326	2.02161e-07	2.43582	0.304	0	0.00469722
Psmd11	2.09597e-07	3.47342	0.268	0	0.00486997
Rif1	2.11973e-07	2.77385	0.268	0	0.00492518
Psmb5	2.12083e-07	2.51006	0.304	0	0.00492774
Sptan1	2.17474e-07	2.7625	0.268	0	0.005053
Fggy	2.28617e-07	3.75298	0.304	0	0.00531191
Dctn6	2.46211e-07	4.2708	0.304	0	0.00572072
Phykpl	2.4979e-07	3.44294	0.321	0	0.00580386
Rpl35a	2.5244e-07	2.11151	0.339	0	0.00586544
Shmt1	2.53505e-07	3.39232	0.25	0	0.00589019
Got2	2.55457e-07	2.96413	0.25	0	0.00593553
Eva1b	2.6934e-07	3.77385	0.304	0	0.00625811
Metap2	2.7045e-07	2.87915	0.268	0	0.0062839
Trim26	2.71405e-07	3.48497	0.232	0	0.0063061
Dusp12	2.78731e-07	3.85798	0.304	0	0.00647631
Entpd4	2.84715e-07	2.51457	0.286	0	0.00661535
Epn2	2.93489e-07	3.05683	0.25	0	0.00681922
Nr2c2	3.06408e-07	3.42866	0.339	0	0.00711938
Ehmt1	3.06837e-07	3.07223	0.25	0	0.00712935
Psmc6	3.08583e-07	2.75489	0.286	0	0.00716992
Mapk8	3.30753e-07	2.8686	0.268	0	0.00768503
Med12	3.35265e-07	3.73374	0.321	0	0.00778988
Ddr1	3.48966e-07	3.49414	0.321	0	0.00810821
Tbl3	3.50668e-07	3.01919	0.232	0	0.00814777
Trib2	3.60408e-07	3.21501	0.232	0	0.00837407
Nptn	3.68649e-07	2.72403	0.268	0	0.00856555
Nolc1	3.74274e-07	3.04127	0.25	0	0.00869626
Ilk	4.14865e-07	2.87915	0.232	0	0.00963939
R3hdm2	4.25527e-07	3.17849	0.321	0	0.00988713
RP23-78F6.3	4.38644e-07	1.51418	0.786	0.681	0.0101919
Ust	4.39612e-07	4.36257	0.268	0	0.0102144
RP24-162F23.1	4.42743e-07	2.02241	0.464	0.149	0.0102871
Ak3	4.50671e-07	4.90019	0.464	0.021	0.0104713
Ndufa10	4.52905e-07	2.86153	0.268	0	0.0105233
Olfr859	4.65943e-07	0.848517	0.482	0.106	0.0108262
Pdcl3	4.67701e-07	3.49414	0.321	0	0.010867
Msn	4.92476e-07	3.12634	0.214	0	0.0114427
Tspan6	5.11775e-07	3.08995	0.304	0.021	0.0118911
Ryr2	5.39345e-07	3.57202	0.214	0	0.0125317
Ldah	5.69657e-07	4.29593	0.286	0	0.013236
Chordc1	5.71847e-07	2.59779	0.268	0	0.0132869
Drg1	6.06862e-07	2.75489	0.25	0	0.0141004
Stox2	6.09716e-07	3.67444	0.321	0	0.0141668
Sec11a	6.30567e-07	3.05063	0.268	0	0.0146512
Zcchc9	6.5375e-07	2.71621	0.357	0	0.0151899
Pttg1	6.81427e-07	4.49414	0.268	0	0.015833
Lamb2	6.98003e-07	3.03814	0.232	0	0.0162181
Bcas2	7.07066e-07	2.32707	0.286	0	0.0164287
Skp2	7.13726e-07	3.03814	0.232	0	0.0165834
Bbx	7.16569e-07	2.88613	0.25	0	0.0166495
Nudcd2	7.17194e-07	3.08411	0.268	0.021	0.016664
Nsmf	7.69456e-07	3.29331	0.232	0	0.0178783
Dusp11	7.77349e-07	2.47342	0.25	0	0.0180617
Mrpl40	8.48205e-07	3.43105	0.304	0	0.019708
Fastk	8.94896e-07	3.36006	0.214	0	0.0207929
Slc38a1	8.97604e-07	3.55678	0.232	0	0.0208558
Rap1a	8.97623e-07	3.54137	0.304	0	0.0208563
Ints10	9.26135e-07	4.02554	0.304	0	0.0215187
Msto1	9.74699e-07	3.83108	0.304	0	0.0226471
Zc3h15	1.02933e-06	2.89308	0.25	0	0.0239164
Atp5j	1.07292e-06	1.99354	0.304	0	0.0249292
Pfn2	1.07412e-06	3.5502	0.25	0	0.0249571
Dph6	1.07433e-06	3.34999	0.304	0	0.0249621
Rps26	1.10665e-06	2.25334	0.304	0	0.025713
Nup155	1.1076e-06	3.29331	0.232	0	0.0257351
Abhd11	1.10984e-06	3.49871	0.304	0	0.0257872
Rpl34	1.13496e-06	1.8365	0.321	0	0.0263709
Spns1	1.14224e-06	3.85442	0.268	0	0.02654
Rpa1	1.26374e-06	3.41423	0.214	0	0.0293631
Sccpdh	1.27451e-06	2.94084	0.232	0	0.0296132
Tgfbr3l	1.28488e-06	2.72403	0.25	0	0.0298542
Golim4	1.48283e-06	2.65208	0.232	0	0.0344535
Supt20	1.53489e-06	4.07682	0.268	0	0.0356631
Ndfip2	1.56998e-06	2.20387	0.286	0	0.0364784
Rbm4b	1.58861e-06	2.31159	0.268	0	0.0369115
AC163616.2	1.64539e-06	2.63559	0.25	0	0.0382307
Snrpa1	1.66173e-06	2.45943	0.25	0	0.0386102
Tmpo	1.71567e-06	3.01282	0.232	0	0.0398636
Kif26b	1.73755e-06	4.24249	0.268	0	0.0403721
Srpx2	1.73894e-06	4.12042	0.214	0	0.0404042
Itsn2	1.83853e-06	3.81653	0.286	0	0.0427183
Chtf8	1.85944e-06	2.37255	0.232	0	0.0432041
Ube4a	1.90337e-06	3.95917	0.214	0	0.0442248
Fam92a	1.97162e-06	2.49185	0.268	0	0.0458107
Pias2	2.04532e-06	3.48036	0.196	0	0.0475229
RP23-43G12.1	2.05044e-06	3.58281	0.286	0	0.047642
AC126938.1	2.1302e-06	3.48036	0.214	0	0.0494952
Egr1	3.21892e-157	-8.73002	0	0.489	7.47917e-153
Serpine2	4.8075e-157	-8.64063	0	0.489	1.11702e-152
Ptma	5.85697e-151	-8.69549	0	0.489	1.36087e-146
Zbed3	7.6689e-146	-7.64171	0	0.489	1.78187e-141
Prdx2	1.42216e-139	-7.78651	0	0.489	3.30438e-135
Hspa8	1.46492e-137	-9.03612	0	0.489	3.40374e-133
Plxna2	4.50808e-120	-6.25317	0	0.468	1.04745e-115
Dgcr2	1.20684e-112	-6.97557	0	0.426	2.8041e-108
Rps16	1.46683e-110	-8.18477	0	0.489	3.40818e-106
Slc7a8	2.50704e-110	-6.85374	0	0.426	5.8251e-106
Prelid1	3.85261e-104	-6.70515	0	0.426	8.95155e-100
Fat1	1.61348e-91	-7.05667	0	0.468	3.74892e-87
Rpl10a	1.52544e-89	-7.78234	0	0.34	3.54436e-85
Uqcrc1	6.85714e-89	-5.90125	0	0.404	1.59326e-84
Slc23a2	7.27801e-89	-5.83504	0	0.383	1.69104e-84
Prc1	3.56525e-88	-5.73024	0	0.404	8.28386e-84
Cyfip2	1.0635e-87	-7.595	0	0.34	2.47104e-83
Hdlbp	9.45282e-87	-7.33776	0	0.34	2.19636e-82
Myo10	1.55945e-85	-7.32672	0	0.34	3.62339e-81
Paics	3.71597e-85	-7.05644	0	0.34	8.63406e-81
Polr2m	8.03646e-85	-6.92898	0	0.34	1.86727e-80
Cux1	8.91654e-85	-7.05805	0	0.34	2.07176e-80
Cpe	2.89822e-84	-7.00096	0	0.34	6.73402e-80
Ergic2	3.59425e-84	-5.74634	0	0.383	8.35125e-80
Tceal9	3.99519e-84	-6.82722	0	0.34	9.28283e-80
Slc3a2	5.45428e-84	-6.92645	0	0.34	1.2673e-79
Prrc2c	9.34159e-84	-6.96185	0	0.34	2.17052e-79
Cfl1	1.84664e-83	-6.64907	0	0.34	4.29067e-79
Dazap2	1.02543e-82	-6.67453	0	0.34	2.38259e-78
Gtf2i	1.06136e-82	-6.75858	0	0.34	2.46606e-78
Pim3	1.34492e-82	-6.6676	0	0.34	3.12493e-78
Eef1d	5.02629e-82	-6.48055	0	0.34	1.16786e-77
Phgdh	5.05532e-82	-6.76734	0	0.34	1.1746e-77
Cttn	3.96731e-81	-6.50374	0	0.34	9.21805e-77
Myo1b	4.56565e-81	-6.34061	0	0.34	1.06083e-76
G6pdx	7.70236e-81	-5.41047	0	0.362	1.78964e-76
Hipk3	2.79412e-80	-6.57082	0	0.34	6.49214e-76
Rps18	2.92066e-80	-6.10049	0	0.34	6.78616e-76
Scaf11	7.60549e-80	-6.40758	0	0.34	1.76713e-75
Ppm1g	2.26421e-79	-6.17758	0	0.34	5.2609e-75
Igf1r	4.55435e-79	-5.90228	0	0.34	1.0582e-74
Tnpo1	2.00694e-78	-6.16907	0	0.34	4.66312e-74
Grn	2.23462e-78	-5.22431	0	0.362	5.19215e-74
Tomm20	2.32013e-78	-5.8816	0	0.34	5.39081e-74
Ptbp3	5.81806e-78	-6.11297	0	0.34	1.35183e-73
Cpsf6	1.78876e-76	-5.90689	0	0.34	4.15618e-72
Adamts2	2.62859e-76	-6.97313	0	0.319	6.10752e-72
Dcaf8	3.35923e-76	-5.96652	0	0.34	7.80516e-72
Psma3	5.84624e-76	-6.21814	0	0.34	1.35837e-71
Arhgap29	1.10439e-75	-6.73428	0	0.319	2.56605e-71
Dync1h1	5.63645e-75	-6.53685	0	0.319	1.30963e-70
Ucp2	1.18913e-74	-9.31809	0	0.34	2.76295e-70
Ubc	1.44251e-74	-9.81749	0	0.34	3.35168e-70
Cbx5	2.93943e-74	-5.82208	0	0.34	6.82976e-70
Ccnd2	3.69558e-74	-8.14151	0	0.34	8.58668e-70
Bag6	4.42157e-74	-5.6247	0	0.34	1.02735e-69
Soat1	9.88474e-74	-10.1485	0	0.34	2.29672e-69
Tns3	1.78504e-73	-8.06529	0	0.34	4.14753e-69
Fasn	2.77036e-73	-5.27275	0	0.34	6.43693e-69
Dpf3	5.34591e-73	-6.11607	0	0.319	1.24212e-68
Rnf213	7.05351e-73	-7.76987	0	0.34	1.63888e-68
Psma7	2.05445e-72	-5.90945	0	0.34	4.77351e-68
Fosl2	4.627e-72	-6.36241	0	0.319	1.07508e-67
Mtfr1l	7.47555e-72	-5.83019	0	0.319	1.73695e-67
RP23-214L4.1	9.82447e-72	-6.03927	0	0.319	2.28271e-67
Glud1	1.76355e-71	-5.90125	0	0.319	4.0976e-67
Nf1	5.02986e-71	-6.1894	0	0.319	1.16869e-66
Tax1bp1	5.10025e-71	-5.74003	0	0.319	1.18504e-66
Cdk1	1.41615e-70	-6.45804	0	0.34	3.29043e-66
Arpc4	1.89472e-70	-5.59198	0	0.319	4.40238e-66
Zc3hav1	3.4323e-70	-5.68859	0	0.319	7.97495e-66
Sh3kbp1	4.64343e-70	-5.71921	0	0.319	1.0789e-65
Hnrnpr	1.27963e-69	-5.66337	0	0.319	2.97322e-65
Sec16a	1.35435e-66	-4.95815	0	0.319	3.14683e-62
Pcsk5	2.91685e-66	-5.2053	0	0.319	6.77731e-62
Herc2	9.33799e-65	-4.81719	0	0.34	2.16968e-60
Npm1	1.29028e-64	-8.25045	0	0.34	2.99796e-60
P3h1	5.91891e-64	-5.54476	0	0.298	1.37526e-59
Gtpbp4	6.92375e-64	-5.56045	0	0.298	1.60873e-59
Gapvd1	6.56748e-63	-5.43906	0	0.298	1.52595e-58
Rbpj	2.39115e-62	-5.31423	0	0.298	5.55583e-58
Ddit4l	7.19206e-62	-5.48775	0	0.298	1.67108e-57
Ctnnb1	1.5608e-61	-5.57276	0	0.298	3.62652e-57
Kitl	2.54125e-61	-5.27116	0	0.298	5.90458e-57
Padi6	4.9197e-61	-5.05459	0	0.298	1.14309e-56
Pcnx	7.52061e-61	-5.25919	0	0.298	1.74741e-56
Eif4e2	2.31498e-60	-5.13977	0	0.298	5.37885e-56
Faf2	2.506e-60	-5.21194	0	0.298	5.82268e-56
Srsf6	2.57328e-60	-6.69304	0	0.34	5.97901e-56
Maml2	6.59724e-59	-4.6862	0	0.298	1.53287e-54
Arl8b	2.31817e-58	-5.65486	0	0.277	5.38627e-54
Tmem201	3.29422e-58	-5.51015	0	0.277	7.65413e-54
Atxn2l	4.30052e-58	-7.33225	0	0.298	9.99225e-54
RP23-349I9.6	3.93635e-57	-5.61846	0	0.277	9.14611e-53
Pex2	5.7508e-57	-5.30028	0	0.277	1.3362e-52
Wdr77	1.04125e-56	-5.64753	0	0.277	2.41934e-52
Ppp4c	1.17646e-56	-5.19863	0	0.277	2.73352e-52
Krba1	1.84652e-56	-5.36502	0	0.277	4.29039e-52
Slc25a37	1.21306e-55	-5.57469	0	0.277	2.81854e-51
Ano4	5.64507e-55	-6.38719	0	0.298	1.31163e-50
Nid1	3.64862e-54	-4.56176	0	0.277	8.47756e-50
Kif1b	4.56559e-54	-4.94725	0	0.277	1.06082e-49
Rfx7	2.32109e-53	-5.15018	0	0.277	5.39306e-49
Orc3	2.34748e-53	-4.73543	0	0.277	5.45438e-49
Acadvl	2.55787e-53	-5.77968	0	0.255	5.9432e-49
Dido1	5.43022e-53	-5.59643	0	0.255	1.26171e-48
Dnm1l	7.2509e-53	-5.65791	0	0.255	1.68475e-48
Ube2j1	1.27525e-52	-5.55589	0	0.255	2.96305e-48
Dnmt1	8.80591e-52	-5.57341	0	0.255	2.04605e-47
Trim27	2.23252e-51	-5.20197	0	0.255	5.18727e-47
Dhx33	6.09126e-51	-5.26079	0	0.319	1.4153e-46
Dpy19l3	1.17173e-50	-5.0416	0	0.255	2.72251e-46
Tmem39a	1.78992e-50	-4.92114	0	0.255	4.15888e-46
Mmp23	4.20581e-50	-5.06655	0	0.255	9.7722e-46
Lonp2	1.07358e-49	-4.74805	0	0.255	2.49447e-45
Fbxo5	1.77743e-49	-4.96111	0	0.255	4.12987e-45
Nfrkb	2.03221e-49	-4.89868	0	0.255	4.72183e-45
Ermp1	2.1677e-49	-4.83773	0	0.255	5.03665e-45
Elp3	2.99652e-49	-4.88108	0	0.255	6.96241e-45
Efl1	4.90971e-49	-4.92418	0	0.255	1.14077e-44
Cic	9.74534e-49	-4.97093	0	0.255	2.26433e-44
Rps13	1.36378e-48	-7.40415	0	0.809	3.16874e-44
Tm9sf1	2.90306e-48	-5.62781	0	0.234	6.74526e-44
Frmd4a	3.17381e-48	-4.34779	0	0.255	7.37434e-44
Rreb1	1.77521e-47	-6.39268	0	0.277	4.12471e-43
Tsen34	6.59721e-47	-5.58624	0	0.277	1.53286e-42
Ncoa2	1.1236e-46	-5.32882	0	0.234	2.6107e-42
Ccna2	5.33546e-46	-5.62158	0	0.234	1.23969e-41
Cad	1.54016e-45	-5.96111	0	0.213	3.57855e-41
Naa60	2.9551e-45	-5.12841	0	0.234	6.86617e-41
Tmem214	3.78057e-45	-4.97387	0	0.234	8.78416e-41
Rnf146	4.52878e-45	-4.82154	0	0.234	1.05226e-40
Pak3	1.13317e-44	-4.62283	0	0.234	2.63292e-40
Tet1	1.59853e-44	-4.72966	0	0.234	3.71418e-40
Baz2a	1.7925e-44	-4.49934	0	0.234	4.16487e-40
Timeless	5.85224e-44	-4.56694	0	0.234	1.35977e-39
Vrk1	6.93552e-44	-4.37763	0	0.234	1.61147e-39
Bop1	1.69781e-43	-4.69334	0	0.234	3.94487e-39
Ate1	4.58731e-43	-4.53685	0	0.234	1.06586e-38
Efr3b	4.67437e-43	-4.2053	0	0.234	1.08609e-38
Exo1	6.46779e-43	-4.52889	0	0.234	1.50279e-38
Slc39a9	1.27333e-42	-5.66821	0	0.213	2.95859e-38
Lrrc14	2.7361e-42	-5.57791	0	0.213	6.35734e-38
Farsb	9.12956e-42	-5.15104	0	0.213	2.12125e-37
Synm	1.14341e-41	-5.32116	0	0.213	2.65672e-37
Nup214	1.24136e-41	-5.28067	0	0.213	2.8843e-37
Tbc1d17	3.59077e-41	-5.23657	0	0.213	8.34316e-37
Gucy1a3	7.96368e-41	-5.45104	0	0.234	1.85036e-36
Agap1	1.93321e-40	-4.879	0	0.213	4.49181e-36
Zswim8	2.34447e-40	-4.84949	0	0.213	5.44737e-36
Rbm18	3.31832e-39	-4.63894	0	0.213	7.71011e-35
Adgrv1	3.7594e-39	-4.47193	0	0.213	8.73495e-35
Ecd	4.18256e-39	-4.66216	0	0.213	9.71817e-35
Trpm4	6.45334e-39	-4.6414	0	0.213	1.49943e-34
Ubqln1	7.61838e-39	-4.49526	0	0.213	1.77013e-34
Prdm2	1.30003e-38	-4.46639	0	0.213	3.02062e-34
Qsox2	1.34444e-36	-4.92013	0	0.191	3.12382e-32
Bcl2l13	4.29933e-36	-5.00861	0	0.191	9.98949e-32
Ncapg2	5.17776e-36	-4.60906	0	0.234	1.20305e-31
Nek1	2.59727e-35	-4.51419	0	0.191	6.03476e-31
Rab2b	2.86512e-35	-4.53287	0	0.191	6.65712e-31
Asph	1.1319e-34	-4.48296	0	0.191	2.62998e-30
Sema6d	8.32574e-34	-5.09017	0	0.17	1.93449e-29
Smad2	4.30944e-33	-5.3425	0	0.213	1.0013e-28
Tpx2	1.57984e-32	-4.72734	0	0.17	3.67075e-28
Ano10	6.79528e-31	-4.45384	0	0.17	1.57888e-26
Abca4	1.2603e-27	-4.68382	0	0.149	2.92832e-23
Kcnk5	3.18162e-27	-4.39085	0	0.149	7.3925e-23
Sncaip	4.05464e-25	-4.74919	0	0.17	9.42096e-21
Chst14	5.8791e-24	-4.32193	0	0.128	1.36601e-19
Igbp1	4.37751e-23	-5.9952	0	0.723	1.01711e-18
Rps27a	2.92053e-17	-7.80461	0	0.489	6.78585e-13
Rps24	7.27245e-17	-7.79012	0	0.489	1.68975e-12
Cnbp	2.20707e-16	-7.23433	0	0.489	5.12813e-12
Cct5	7.05834e-16	-7.02355	0	0.489	1.64001e-11
Pabpc1	9.78248e-16	-7.00646	0	0.489	2.27296e-11
Kmt2d	1.87448e-15	-6.96406	0	0.489	4.35537e-11
Rpl28	3.57713e-15	-7.15169	0	0.489	8.31146e-11
Hmgn1	4.16338e-15	-7.20072	0	0.489	9.6736e-11
Eif5a	4.88601e-15	-7.31924	0	0.468	1.13526e-10
Ptges	5.36471e-15	-6.83746	0	0.489	1.24649e-10
RP23-272E5.1	8.35486e-15	-3.47029	0.875	1	1.94125e-10
H3f3a	8.84466e-15	-6.98748	0	0.489	2.05506e-10
Srcap	1.0731e-14	-6.51015	0	0.489	2.49335e-10
Serbp1	1.33298e-14	-6.68352	0	0.489	3.09718e-10
Pebp1	1.44758e-14	-6.76818	0	0.489	3.36346e-10
Rps25	1.5128e-14	-7.04765	0	0.489	3.51499e-10
Uchl1	1.7591e-14	-6.84442	0	0.489	4.08727e-10
Sulf2	2.26267e-14	-6.70839	0	0.489	5.25731e-10
Pcsk6	2.51047e-14	-6.5523	0	0.489	5.83309e-10
Fam13a	4.74556e-14	-6.54114	0	0.489	1.10263e-09
Macf1	7.01997e-14	-6.40903	0	0.489	1.63109e-09
Cd164	9.49826e-14	-6.63338	0	0.468	2.20692e-09
Rdx	2.56756e-13	-6.41264	0	0.489	5.96572e-09
Rbm39	3.76501e-13	-6.29129	0	0.489	8.748e-09
Uimc1	3.87442e-13	-6.58208	0	0.489	9.00223e-09
Psma2	4.02171e-13	-7.10072	0	0.489	9.34444e-09
Dcaf7	5.86557e-13	-6.42126	0	0.489	1.36286e-08
Prrc2b	6.11747e-13	-6.12884	0	0.489	1.42139e-08
Ogt	6.75892e-13	-6.40722	0	0.468	1.57044e-08
Hnrnpu	7.56179e-13	-6.15104	0	0.489	1.75698e-08
RP24-560A18.3	7.66995e-13	-3.34383	0.75	0.979	1.78211e-08
Nsd1	7.79862e-13	-6.1341	0	0.489	1.81201e-08
Trrap	8.09621e-13	-6.41444	0	0.468	1.88115e-08
Hcfc1	1.13343e-12	-6.22308	0	0.468	2.63353e-08
Dynll1	1.18107e-12	-6.93501	0	0.489	2.74421e-08
Dnmt3a	1.38751e-12	-6.00048	0	0.489	3.22388e-08
Gab2	2.24734e-12	-6.21153	0	0.468	5.22171e-08
Epb41l2	2.41036e-12	-6.30028	0	0.468	5.60048e-08
Gcn1l1	3.92297e-12	-6.38168	0	0.468	9.11503e-08
Ep400	4.29796e-12	-5.92872	0	0.468	9.9863e-08
Ankrd17	4.39013e-12	-6.10763	0	0.468	1.02005e-07
Fubp1	5.10442e-12	-5.9675	0	0.489	1.18601e-07
Akap13	5.633e-12	-5.81392	0	0.489	1.30883e-07
Ghitm	5.64004e-12	-6.26399	0	0.468	1.31046e-07
Ubr4	7.95009e-12	-5.95172	0	0.468	1.8472e-07
Hs6st2	8.8594e-12	-5.94526	0	0.468	2.05848e-07
Ube2d3	9.8484e-12	-5.99712	0	0.468	2.28827e-07
RP23-431M16.1	1.11656e-11	-3.31718	0.839	1	2.59434e-07
Klf12	1.13231e-11	-2.87586	0	0.766	2.63091e-07
Sf1	1.30373e-11	-5.66579	0	0.489	3.02922e-07
Cox6c	1.8811e-11	-5.95073	0	0.511	4.37073e-07
Prkcd	2.44158e-11	-5.9262	0	0.447	5.67302e-07
Sin3b	3.04968e-11	-5.94874	0	0.468	7.08592e-07
Pcyox1	3.1271e-11	-5.94824	0	0.468	7.26581e-07
Dnaja2	3.18133e-11	-5.70633	0	0.468	7.39182e-07
RP24-541P18.1	3.91269e-11	-2.99142	0.911	1	9.09114e-07
Snrnp70	9.47681e-11	-5.40251	0	0.489	2.20194e-06
Gltscr2	9.60765e-11	-5.89353	0	0.468	2.23234e-06
Gnas	1.19166e-10	-6.0299	0	0.447	2.76881e-06
Klf6	1.36288e-10	-5.81828	0	0.468	3.16665e-06
Prpf40a	1.54412e-10	-5.48502	0	0.489	3.58777e-06
Zfp207	1.68128e-10	-5.74003	0	0.447	3.90645e-06
Fau	1.86302e-10	-5.67903	0	0.489	4.32872e-06
Brd8	1.8993e-10	-5.33415	0	0.468	4.41303e-06
Rhoa	2.21958e-10	-5.6676	0	0.447	5.1572e-06
Nlrp5	2.31517e-10	-5.69985	0	0.468	5.3793e-06
Nedd8	2.40438e-10	-6.22226	0	0.468	5.58658e-06
Rpl22l1	2.61419e-10	-5.97631	0	0.468	6.07406e-06
Tcf25	2.73817e-10	-5.64937	0	0.447	6.36213e-06
Akr1b3	2.90785e-10	-6.00335	0	0.447	6.75639e-06
Zar1	2.94443e-10	-5.90484	0	0.447	6.84139e-06
Arid1a	2.95905e-10	-5.55263	0	0.447	6.87534e-06
Mapre1	3.01971e-10	-5.9542	0	0.426	7.01629e-06
Sptbn1	3.38982e-10	-5.11607	0	0.489	7.87625e-06
Srpk1	3.41758e-10	-5.82371	0	0.468	7.94074e-06
Ank2	3.70292e-10	-5.41911	0	0.468	8.60374e-06
Snx3	3.83177e-10	-5.65365	0	0.468	8.90312e-06
Tulp4	4.57153e-10	-5.34401	0	0.468	1.0622e-05
Clk1	4.72075e-10	-4.99712	0	0.489	1.09687e-05
Tacc2	5.38097e-10	-5.25277	0	0.468	1.25027e-05
Polr1a	5.42063e-10	-5.61408	0	0.426	1.25948e-05
Nfe2l1	5.82993e-10	-5.7337	0	0.426	1.35458e-05
H13	6.35537e-10	-4.93124	0	0.489	1.47667e-05
Smim14	6.53979e-10	-5.73831	0	0.447	1.51952e-05
Kat7	6.56858e-10	-5.61846	0	0.447	1.52621e-05
Trmt112	6.62134e-10	-5.92923	0	0.489	1.53847e-05
Cdc37	7.59419e-10	-5.50948	0	0.447	1.76451e-05
Htatsf1	7.90781e-10	-5.315	0	0.468	1.83738e-05
Mtpn	1.09508e-09	-5.38205	0	0.447	2.54442e-05
Arhgef28	1.1917e-09	-5.69926	0	0.447	2.76892e-05
Parp1	1.23739e-09	-5.6868	0	0.426	2.87508e-05
Gtf2a1	1.27663e-09	-5.75829	0	0.447	2.96626e-05
Smc4	1.34651e-09	-6.40251	0	0.426	3.12861e-05
Ddx50	1.62535e-09	-5.09557	0	0.489	3.77651e-05
Zmat1	1.69264e-09	-4.33277	0.018	0.596	3.93284e-05
Plxdc2	1.69795e-09	-5.50205	0	0.447	3.9452e-05
St13	1.70837e-09	-5.36725	0	0.468	3.96941e-05
Fst	1.74966e-09	-5.3096	0	0.468	4.06533e-05
Rrm1	1.91243e-09	-5.39085	0	0.468	4.44353e-05
H2afv	2.02875e-09	-5.88368	0	0.468	4.71381e-05
Etfa	2.15454e-09	-5.58304	0	0.447	5.00608e-05
Rabl6	2.34844e-09	-4.90689	0	0.489	5.4566e-05
Mdm4	2.54607e-09	-5.2382	0	0.468	5.91578e-05
Trip12	2.58732e-09	-5.11607	0	0.447	6.01164e-05
Cers6	2.73442e-09	-5.11872	0	0.468	6.35342e-05
Tnrc6b	2.87411e-09	-5.04718	0	0.489	6.678e-05
Acin1	2.95967e-09	-4.77745	0	0.489	6.87678e-05
Lman1	3.21043e-09	-5.59325	0	0.447	7.45942e-05
Spag9	3.81149e-09	-5.17333	0	0.447	8.856e-05
Sfpq	3.99473e-09	-5.02284	0	0.468	9.28176e-05
Leng8	4.11079e-09	-5.62345	0	0.404	9.55143e-05
Mov10	4.46397e-09	-5.46013	0	0.426	0.00010372
Hdac4	4.63496e-09	-5.47952	0	0.426	0.000107693
Rexo1	5.66912e-09	-5.08385	0	0.447	0.000131722
Mlec	6.24319e-09	-5.08294	0	0.447	0.000145061
Cyb5r3	6.35654e-09	-5.50813	0	0.447	0.000147694
Mga	6.45828e-09	-5.79745	0	0.404	0.000150058
Slc25a42	6.69023e-09	-5.31962	0	0.426	0.000155447
Krit1	7.44832e-09	-4.50746	0	0.489	0.000173062
Ubfd1	8.55592e-09	-5.24469	0	0.426	0.000198797
RP23-243E17.1	9.27943e-09	-4.83987	0	0.468	0.000215608
Rab3gap1	9.9838e-09	-5.08204	0	0.447	0.000231974
Fkbp5	1.08089e-08	-5.29325	0	0.426	0.000251144
Manf	1.11892e-08	-5.40614	0	0.426	0.000259981
Ddx46	1.16047e-08	-5.62967	0	0.426	0.000269635
Dek	1.16076e-08	-6.12709	0	0.404	0.000269702
Tardbp	1.20623e-08	-5.09017	0	0.447	0.000280269
Get4	1.22015e-08	-5.04253	0	0.468	0.000283501
Luc7l3	1.27195e-08	-4.87691	0	0.489	0.000295537
RP23-233O21.6	1.27611e-08	-2.90026	0.875	1	0.000296505
Tpr	1.3399e-08	-5.38793	0	0.426	0.000311325
RP23-211P15.1	1.34334e-08	-4.96897	0	0.447	0.000312124
Glg1	1.36653e-08	-4.85798	0	0.468	0.000317512
Aco2	1.38991e-08	-5.01337	0	0.447	0.000322945
RP24-149G20.1	1.42386e-08	-3.22818	0.536	0.936	0.000330835
Plxna1	1.46714e-08	-5.58816	0	0.404	0.00034089
RP23-309H21.1	1.56122e-08	-2.94261	0.786	0.936	0.00036275
Zranb2	1.65052e-08	-4.72386	0	0.489	0.000383498
Vmn1r58	1.66271e-08	-2.47883	0	0.702	0.000386331
RP24-351E22.1	1.76936e-08	-3.47673	0.589	0.851	0.00041111
Pcnxl3	1.89285e-08	-4.78303	0	0.447	0.000439803
Ern1	2.04113e-08	-4.74003	0	0.447	0.000474257
Rbm17	2.24339e-08	-4.91607	0	0.468	0.000521252
Xpo7	2.34017e-08	-4.71571	0	0.468	0.000543738
Dhx9	2.39303e-08	-5.03131	0	0.447	0.000556022
Syvn1	2.40352e-08	-4.62656	0	0.468	0.000558458
Smim11	2.40609e-08	-3.66216	0	0.596	0.000559055
RP23-89F9.7	2.46056e-08	-2.81606	0.679	0.957	0.000571712
Slc12a4	2.58439e-08	-4.86958	0	0.468	0.000600482
Myh9	2.70734e-08	-5.04904	0	0.447	0.00062905
CH36-205D18.4	2.93818e-08	-2.83773	0.732	0.979	0.000682687
Grcc10	2.99893e-08	-4.94226	0	0.468	0.000696801
RP23-274G21.3	3.02915e-08	-2.95309	0.714	0.979	0.000703823
Gtf2e2	3.05031e-08	-4.85692	0	0.447	0.000708738
Rbm8a	3.48252e-08	-5.45594	0	0.447	0.000809163
Calu	3.52252e-08	-5.315	0	0.426	0.000818458
Ssbp1	3.94093e-08	-4.73543	0	0.468	0.000915675
Map4k4	4.31153e-08	-5.42126	0	0.426	0.00100178
Lig1	4.47303e-08	-5.42698	0	0.447	0.00103931
Nfia	4.8661e-08	-4.91709	0	0.426	0.00113064
Dnajb6	5.59137e-08	-4.93225	0	0.426	0.00129915
Ppig	5.93999e-08	-5.10094	0	0.468	0.00138016
Cox5b	6.03971e-08	-4.73428	0	0.468	0.00140333
Fermt2	6.12546e-08	-4.56045	0	0.468	0.00142325
Srpk2	6.25061e-08	-5.12313	0	0.489	0.00145233
Ptprg	6.28026e-08	-5.23576	0	0.404	0.00145922
Usp42	7.09889e-08	-4.42698	0	0.468	0.00164943
Akap9	7.34941e-08	-5.01716	0	0.404	0.00170764
RP23-453P1.1	7.7018e-08	-3.22149	0.696	0.894	0.00178951
Rab11a	7.83831e-08	-5.4284	0	0.426	0.00182123
RP23-185A18.9	8.84261e-08	-5.51352	0	0.383	0.00205458
Rnf114	8.87986e-08	-5.3425	0	0.404	0.00206324
Mtmr14	9.37366e-08	-5.20862	0	0.383	0.00217797
Dnajc5	1.16356e-07	-5.26957	0	0.383	0.00270354
Erh	1.17474e-07	-5.39597	0	0.426	0.0027295
Arhgap28	1.19975e-07	-4.85162	0	0.426	0.00278763
Elavl1	1.26452e-07	-4.9181	0	0.404	0.00293812
Jmjd1c	1.28266e-07	-5.07659	0	0.404	0.00298025
Mff	1.31149e-07	-4.73543	0	0.426	0.00304726
Mgrn1	1.50244e-07	-5.19444	0	0.404	0.00349093
Atp2a2	1.65848e-07	-5.08385	0	0.404	0.00385348
Kif3a	1.74933e-07	-5.3568	0	0.404	0.00406458
Sin3a	1.81729e-07	-4.37763	0	0.447	0.00422248
Gnl3	1.84153e-07	-4.66821	0	0.447	0.00427879
Dnajc11	1.9212e-07	-4.93325	0	0.404	0.0044639
Usp37	2.01359e-07	-5.07659	0	0.404	0.00467857
Samm50	2.08068e-07	-5.02473	0	0.404	0.00483447
Tor1aip2	2.14395e-07	-4.69808	0	0.426	0.00498147
Eny2	2.21781e-07	-4.91505	0	0.447	0.00515309
Mrpl48	2.33225e-07	-4.38499	0	0.468	0.00541898
Appl1	2.34472e-07	-5.27988	0	0.404	0.00544796
Safb	2.7628e-07	-4.57727	0	0.447	0.00641936
Slc4a7	2.83251e-07	-4.83987	0	0.426	0.00658135
Txnip	2.923e-07	-5.04625	0	0.404	0.0067916
Atxn2	3.16317e-07	-4.50881	0	0.447	0.00734962
Usp14	3.20331e-07	-4.77184	0	0.426	0.00744288
Smim1	3.2474e-07	-4.55915	0	0.447	0.00754533
Tpp2	3.27898e-07	-5.08927	0	0.383	0.00761871
Mdc1	3.53782e-07	-4.72386	0	0.426	0.00822013
Ngfrap1	3.53888e-07	-5.76508	0	0.34	0.0082226
Bpgm	3.76555e-07	-4.82045	0	0.404	0.00874925
Atp5e	3.77431e-07	-4.11784	0	0.489	0.00876961
Ubn2	4.24871e-07	-4.4747	0	0.426	0.00987187
Zfhx4	4.26945e-07	-4.59134	0	0.404	0.00992007
Ube2k	4.28444e-07	-4.92822	0	0.404	0.00995491
Brca2	4.31812e-07	-4.85055	0	0.426	0.0100332
Cbx1	5.30262e-07	-4.85055	0	0.447	0.0123206
Ckap5	5.32431e-07	-5.39524	0	0.362	0.012371
Dmap1	5.57331e-07	-4.92422	0.018	0.404	0.0129496
Sbno1	5.64315e-07	-4.59516	0	0.404	0.0131119
Setd2	5.70561e-07	-5.03693	0	0.383	0.013257
Atp6ap1	6.18213e-07	-4.89146	0	0.383	0.0143642
Elof1	6.26147e-07	-5.28067	0	0.383	0.0145485
RP23-42H18.6	6.44779e-07	-3.06587	0.589	0.872	0.0149814
Timm13	6.54055e-07	-4.64263	0	0.447	0.015197
Bptf	6.62025e-07	-4.44963	0	0.426	0.0153822
Vps13d	7.32691e-07	-4.71571	0	0.383	0.0170241
Mdfic	7.49052e-07	-4.57855	0	0.426	0.0174042
Mras	7.70902e-07	-5.60276	0	0.34	0.0179119
Ss18	8.17911e-07	-4.67182	0	0.404	0.0190042
H2afy	8.48852e-07	-4.96308	0	0.404	0.0197231
Gpm6b	8.49405e-07	-4.94226	0	0.383	0.0197359
Mgst1	8.65794e-07	-4.99134	0	0.404	0.0201167
Ccdc34	8.71002e-07	-5.02755	0	0.447	0.0202377
Alg13	8.80471e-07	-4.11784	0	0.447	0.0204577
Cdc123	9.17056e-07	-4.71337	0	0.426	0.0213078
Abcb8	9.51545e-07	-4.90996	0	0.383	0.0221091
Naa15	9.89153e-07	-4.40686	0	0.426	0.022983
Ifngr2	9.96308e-07	-5.41408	0	0.34	0.0231492
Cep164	1.00548e-06	-4.31732	0	0.426	0.0233624
Rpl22	1.00972e-06	-5.61659	0	0.34	0.0234608
Fryl	1.06156e-06	-4.69215	0	0.383	0.0246654
Myl6	1.07759e-06	-5.50408	0	0.34	0.0250377
Ngrn	1.11797e-06	-4.69808	0	0.404	0.0259761
Trpm7	1.1282e-06	-4.86432	0	0.383	0.0262137
Sympk	1.24577e-06	-4.80406	0	0.383	0.0289455
Myg1	1.28726e-06	-5.22184	0	0.362	0.0299095
Rilpl2	1.29828e-06	-5.2325	0	0.383	0.0301655
Sub1	1.32504e-06	-4.27037	0	0.447	0.0307873
Rps15a	1.41335e-06	-5.47332	0	0.34	0.0328393
RP23-198E14.7	1.45847e-06	-4.67856	0.036	0.468	0.0338875
Usp33	1.462e-06	-4.25277	0	0.426	0.0339696
Vps13a	1.47061e-06	-4.52889	0	0.404	0.0341696
Pdcd6	1.51833e-06	-4.65486	0	0.404	0.0352783
Nt5c3b	1.61035e-06	-5.34703	0	0.34	0.0374164
Akt2	1.65459e-06	-4.6512	0	0.383	0.0384445
Pes1	1.66136e-06	-4.69452	0	0.383	0.0386017
RP23-264D16.7	1.70017e-06	-2.26063	0.786	0.979	0.0395034
Gabarapl2	1.78014e-06	-4.14064	0	0.426	0.0413616
Map1lc3b	1.8284e-06	-5.27593	0	0.34	0.0424828
Ptp4a3	2.10453e-06	-4.39378	0	0.447	0.0488988

## Sheet: GO_upregulated T oocyte
GO_Upregulated DEGs in transitioning oocytes to primordial follicle oocytes
Analysis tool	Ontologies	Term	LogP	Genes
Metascape	GO_Biological Process	modification-dependent protein catabolic process (GO:0019941)	-8.2	Ate1|Ctnnb1|Csnk2a2|Psma3|Smarcc1|Ubc|Ube2a|Ube3a|Arih1|Psmd13|Tlk2|Psma7|Prkn|Pbk|Ankzf1|Ubqln1|Ube2j1|Gid4|Ufl1|Ubxn11|Rnf146|Tmem129|Ube2v2|Cul2|Rnf180|Atg7|Clec16a|Ascc2|Pcnp|Ppp1r11|Faf2|Spopl|Cacul1|Taf9|Hace1|Ubxn2a|Bag6|Usp49|Man1b1|Otud7b|Zmpste24|Fbxl18|Zswim8|Kif14|Rnf213
Metascape	GO_Biological Process	modification-dependent macromolecule catabolic process (GO:0043632)	-8	Ate1|Ctnnb1|Csnk2a2|Psma3|Smarcc1|Ubc|Ube2a|Ube3a|Arih1|Psmd13|Tlk2|Psma7|Prkn|Pbk|Ankzf1|Ubqln1|Ube2j1|Gid4|Ufl1|Ubxn11|Rnf146|Tmem129|Ube2v2|Cul2|Rnf180|Atg7|Clec16a|Ascc2|Pcnp|Ppp1r11|Faf2|Spopl|Cacul1|Taf9|Hace1|Ubxn2a|Bag6|Usp49|Man1b1|Otud7b|Zmpste24|Fbxl18|Zswim8|Kif14|Rnf213
Metascape	GO_Biological Process	ubiquitin-dependent protein catabolic process (GO:0006511)	-7.5	Ate1|Ctnnb1|Csnk2a2|Psma3|Smarcc1|Ube2a|Ube3a|Arih1|Psmd13|Tlk2|Psma7|Prkn|Pbk|Ankzf1|Ubqln1|Ube2j1|Gid4|Ufl1|Ubxn11|Rnf146|Tmem129|Ube2v2|Cul2|Rnf180|Atg7|Clec16a|Ascc2|Pcnp|Ppp1r11|Faf2|Spopl|Cacul1|Taf9|Hace1|Ubxn2a|Bag6|Usp49|Man1b1|Otud7b|Fbxl18|Zswim8|Kif14|Rnf213
Metascape	GO_Biological Process	cellular component disassembly (GO:0022411)	-7.1	Cfl1|Cttn|Igf1r|Kif9|Smarcc1|Tpm1|Vil1|Vrk1|Spast|Prkn|Ubqln1|Asph|Zfand1|Nmnat1|Map1lc3b|Ufl1|Stx17|Tmem39a|Ufm1|Tpx2|Dnm1l|Atg7|Clec16a|Eml4|Gas2l1|Jmjd4|Tbc1d25|Ambra1|Zmpste24|Smcr8|Vps13c|Kif14
Metascape	GO_Biological Process	proteolysis involved in cellular protein catabolic process (GO:0051603)	-6.4	Ate1|Ctnnb1|Csnk2a2|Psma3|Smarcc1|Ubc|Ube2a|Ube3a|Arih1|Psmd13|Tlk2|Psma7|Prkn|Pbk|Ankzf1|Ubqln1|Ube2j1|Gid4|Ufl1|Ubxn11|Rnf146|Tmem129|Ube2v2|Cul2|Rnf180|Atg7|Clec16a|Ascc2|Pcnp|Ppp1r11|Faf2|Spopl|Cacul1|Taf9|Hace1|Ubxn2a|Bag6|Usp49|Man1b1|Otud7b|Zmpste24|Fbxl18|Tmtc3|Zswim8|Kif14|Rnf213
Metascape	GO_Biological Process	proteasomal protein catabolic process (GO:0010498)	-6.3	Ate1|Ctnnb1|Psma3|Smarcc1|Ube2a|Arih1|Tlk2|Psma7|Prkn|Pbk|Ankzf1|Ubqln1|Ube2j1|Gid4|Ufl1|Ubxn11|Tmem129|Ube2v2|Cul2|Rnf180|Atg7|Clec16a|Ascc2|Pcnp|Faf2|Spopl|Taf9|Hace1|Ubxn2a|Bag6|Man1b1|Fbxl18|Tmtc3|Zswim8|Kif14
Metascape	GO_Biological Process	proteasome-mediated ubiquitin-dependent protein catabolic process (GO:0043161)	-6.1	Ctnnb1|Smarcc1|Ube2a|Arih1|Tlk2|Prkn|Pbk|Ankzf1|Ubqln1|Ube2j1|Gid4|Ufl1|Ubxn11|Tmem129|Ube2v2|Cul2|Rnf180|Atg7|Clec16a|Ascc2|Pcnp|Faf2|Spopl|Taf9|Hace1|Ubxn2a|Bag6|Man1b1|Fbxl18|Zswim8|Kif14
Metascape	GO_Biological Process	organelle disassembly (GO:1903008)	-5.9	Cttn|Kif9|Vrk1|Spast|Prkn|Zfand1|Map1lc3b|Ufl1|Ufm1|Dnm1l|Atg7|Clec16a|Ambra1|Vps13c
Metascape	GO_Biological Process	protein-containing complex disassembly (GO:0032984)	-5.5	Cfl1|Igf1r|Smarcc1|Tpm1|Vil1|Ubqln1|Asph|Zfand1|Map1lc3b|Stx17|Tmem39a|Tpx2|Clec16a|Eml4|Gas2l1|Jmjd4|Tbc1d25|Zmpste24|Smcr8|Kif14
Metascape	GO_Biological Process	translation (GO:0006412)	-5	Cpeb1|Dnajc1|Eif2s1|Npm1|Prkdc|Rbm4|Rpl10a|Rpl22|Rps18|Farsb|Xrn1|Eif4e2|Rps28|Noa1|Mrps10|Rmnd1|Mrpl4|Tma7|Eef1d|Lsm1|Dph7|Ears2|Rps13|Mrpl13|Mrpl52|LTO1|Hnrnpr|Ascc2|Pus7|Ngrn|Efl1|Jmjd4|Tent4a|Ago3|Dhx33|Paip1|Dars2|Samd4b|Padi6
Metascape	GO_Biological Process	histone modification (GO:0016570)	-4.9	Atf2|Ctnnb1|Dnmt1|Elk4|Ube2a|Vrk1|Sap30bp|Ing5|Taf12|Ufl1|Kmt2e|Meaf6|Znhit1|Hdac8|Ing3|Suds3|Supt7l|Atg7|Naa60|Pcgf5|Zfp451|Ddb2|Taf9|Baz2a|Setd1b|Pim3|Usp49|Zmpste24|Padi6|Mysm1
Metascape	GO_Biological Process	protein modification by small protein conjugation (GO:0032446)	-4.9	Ctnnb1|Npm1|Trim27|Tnks|Traf2|Ubc|Ube2a|Ube3a|Arih1|Prkn|Mkrn1|Ubqln1|Ube2j1|Rnf141|Ufl1|Ufm1|Rnf146|Tmem129|Anapc13|Gtpbp4|Hdac8|Ube2v2|Uvssa|Cul2|Rnf180|Rusc1|Brap|Atg7|Dcaf17|Pcgf5|Pcnp|Spopl|Zfp451|Ddb2|Zzef1|Hace1|Ubxn2a|Zswim8|Rnf182|Rnf213
Metascape	GO_Biological Process	protein ubiquitination (GO:0016567)	-4.9	Ctnnb1|Npm1|Trim27|Tnks|Traf2|Ubc|Ube2a|Ube3a|Arih1|Prkn|Mkrn1|Ubqln1|Ube2j1|Rnf141|Ufl1|Rnf146|Tmem129|Anapc13|Gtpbp4|Hdac8|Ube2v2|Uvssa|Cul2|Rnf180|Rusc1|Brap|Atg7|Dcaf17|Pcgf5|Pcnp|Spopl|Ddb2|Zzef1|Hace1|Ubxn2a|Zswim8|Rnf182|Rnf213
Metascape	GO_Biological Process	regulation of protein-containing complex disassembly (GO:0043244)	-4.9	Cfl1|Igf1r|Tpm1|Vil1|Asph|Tmem39a|Tpx2|Clec16a|Eml4|Gas2l1|Jmjd4|Tbc1d25|Zmpste24|Smcr8
Metascape	GO_Biological Process	peptide biosynthetic process (GO:0043043)	-4.7	Cpeb1|Dnajc1|Eif2s1|Npm1|Prkdc|Rbm4|Rpl10a|Rpl22|Rps18|Farsb|Xrn1|Eif4e2|Rps28|Noa1|Mrps10|Rmnd1|Mrpl4|Tma7|Eef1d|Lsm1|Dph7|Ears2|Rps13|Mrpl13|Mrpl52|LTO1|Hnrnpr|Ascc2|Pus7|Ngrn|Efl1|Jmjd4|Tent4a|Ago3|Dhx33|Paip1|Dars2|Samd4b|Padi6
Metascape	GO_Biological Process	ncRNA metabolic process (GO:0034660)	-4.6	Emg1|Npm1|Prkdc|Rpl10a|Rpl27|Farsb|Xrn1|Rps28|Rps27|Nsa2|Ears2|Nob1|Gtpbp4|Tprkb|Ints2|Nol8|Trub1|Elp6|Utp14a|Elp3|Elp4|Pus7|Mov10l1|Fam207a|Rpp40|Ago3|Dars2|Zswim8|Lcmt2
Metascape	GO_Biological Process	regulation of ubiquitin-dependent protein catabolic process (GO:2000058)	-4.4	Csnk2a2|Smarcc1|Ube3a|Arih1|Tlk2|Prkn|Pbk|Ubqln1|Ufl1|Ube2v2|Rnf180|Atg7|Clec16a|Taf9|Bag6
Metascape	GO_Biological Process	autophagosome maturation (GO:0097352)	-4.3	Ubqln1|Map1lc3b|Stx17|Tmem39a|Clec16a|Tbc1d25|Smcr8
Metascape	GO_Biological Process	ribonucleoprotein complex biogenesis (GO:0022613)	-4.1	Celf2|Emg1|Npm1|Prkdc|Rpl10a|Rpl27|Rps28|Ptbp2|Rps27|Nsa2|Snrpd3|Nob1|Srsf6|Pak1ip1|Gtpbp4|Nol8|Scaf11|LTO1|Utp14a|Rbm5|Efl1|Taf9|Fam207a|Rpp40|Ago3|Cpsf6
Metascape	GO_Biological Process	regulation of proteasomal ubiquitin-dependent protein catabolic process (GO:0032434)	-4.1	Smarcc1|Arih1|Tlk2|Prkn|Pbk|Ubqln1|Ufl1|Ube2v2|Rnf180|Atg7|Clec16a|Taf9|Bag6
Metascape	GO_Biological Process	macroautophagy (GO:0016236)	-3.9	Ift88|Prkn|Ift20|Ubqln1|Arl8b|Map1lc3b|Ufl1|Stx17|Tmem39a|Ufm1|Atg7|Clec16a|Tbc1d25|Ubxn2a|Ambra1|Smcr8|Vps13c
Metascape	GO_Biological Process	ncRNA processing (GO:0034470)	-3.8	Emg1|Npm1|Prkdc|Rpl10a|Rpl27|Rps28|Rps27|Nsa2|Nob1|Gtpbp4|Tprkb|Ints2|Nol8|Trub1|Elp6|Utp14a|Elp3|Elp4|Pus7|Fam207a|Rpp40|Ago3|Lcmt2
Metascape	GO_Biological Process	regulation of proteolysis involved in cellular protein catabolic process (GO:1903050)	-3.6	Csnk2a2|Smarcc1|Ube3a|Arih1|Tlk2|Prkn|Pbk|Ubqln1|Ufl1|Ube2v2|Rnf180|Atg7|Clec16a|Taf9|Bag6|Tmtc3
Metascape	GO_Biological Process	autophagosome assembly (GO:0000045)	-3.5	Ift88|Ift20|Ubqln1|Map1lc3b|Stx17|Tmem39a|Atg7|Ubxn2a|Ambra1|Smcr8
Metascape	GO_Biological Process	regulation of autophagosome maturation (GO:1901096)	-3.5	Tmem39a|Clec16a|Tbc1d25|Smcr8
Metascape	GO_Biological Process	positive regulation of protein-containing complex disassembly (GO:0043243)	-3.5	Cfl1|Igf1r|Vil1|Clec16a|Jmjd4|Smcr8
Metascape	GO_Biological Process	histone H3 acetylation (GO:0043966)	-3.5	Ing5|Taf12|Meaf6|Hdac8|Supt7l|Naa60|Zfp451|Taf9
Enrichr	GO_Molecular Function	RNA binding (GO:0003723)	-2.42513	DIDO1;RBM25;CELF2;PRR3;HDLBP;HNRNPR;RPL10A;CHD2;ELAVL2;MRPL4;MRPL42;NGRN;RBM4;ENDOV;RPS18;SNRPD3;TNPO1;UTP14A;RPS13;RBM5;RBM33;PNISR;SCAF11;RBM18;RPL22;DARS2;PUS7;GTPBP4;POU5F1;PTBP2;PTBP3;ATXN2L;NSA2;XRN1;NOA1;RBMS1;RPL27;HNRNPH2;SREK1;SRSF6;EIF4E2;ZCCHC7;PRKDC;RNMT;MRPS31;NOL8;BAZ2A;SLC3A2;MRPL13;EMG1;RPS15A;DHX33;UBC;TRA2A;MOV10L1;DYNC1H1;PRPF38B;NPM1;MYEF2;CPSF6;ZFR2;RPP40;LSM1;PRRC2C;SAMD4B;…
Enrichr	GO_Biological Process	selective autophagy (GO:0061912)	-1.47481	UFL1;DYNC1H1;MAP1LC3B;IFT88;UFM1;UBC;UBQLN1;AMBRA1
Enrichr	GO_Biological Process	cellular macromolecule biosynthetic process (GO:0034645)	-1.47481	RPL32;RMI1;RPL22;DONSON;BAZ2A;RPL10A;MRPL13;MRPL52;ING5;MRPL42;RPS27;RPS15A;RPS18;EEF1D;TIMELESS;RPL27;RPS13;FARSB;NFKBIB
Enrichr	GO_Biological Process	gene expression (GO:0010467)	-1.40155	NUP214;RPL32;CELF2;RPL22;BAZ2A;RPL10A;MRPL13;MRPL52;MRPL42;RPS27;RPS15A;RPS18;NUP50;TSPAN17;RPL27;SRSF6;RPS13;RBM5;FARSB;NFKBIB
Enrichr	GO_Biological Process	cytoplasmic translation (GO:0002181)	-1.38866	RPS15A;RPS27;RPL32;RPS18;RPL22;TMA7;RPL27;RPL10A;RPS13
Enrichr	GO_Biological Process	proteasome-mediated ubiquitin-dependent protein catabolic process (GO:0043161)	-1.38866	UBXN2A;PSMD13;FAF2;CUL2;KIF14;FBXL18;UBE2A;PSMA7;UBE2J1;PCNP;BAG6;PSMA3;GID4;UBC;UBQLN1;CTNNB1;SPOPL;ANKZF1
Enrichr	GO_Biological Process	peptide biosynthetic process (GO:0043043)	-1.38866	MRPL52;MRPL42;RPS27;RPS15A;RPL32;RPS18;RPL22;RPL27;RPL10A;MRPL13;RPS13;FARSB
Enrichr	GO_Biological Process	translation (GO:0006412)	-1.38866	RPL32;RPL22;TMA7;RPL10A;MRPL13;MRPL52;MRPL42;RPS27;RPS15A;RPS18;EEF1D;RPL27;RPS13;FARSB
Enrichr	GO_Biological Process	N-terminal peptidyl-methionine acetylation (GO:0017196)	-1.38866	NAA60;NAA30;NAA16

## Sheet: GO_downregulated primary oocyte
GO_downregulated DEGs in primary follicle oocytes to transitioning oocytes
Analysis tool	Ontologies	Term	LogP	Genes
Metascape	GO_Biological Process	regulation of DNA replication (GO:0006275)	-4.9	Npm1|Timeless|Donson|Ing5|Gtpbp4|Meaf6|Atg7|Ino80c|Zmpste24|Ino80e|Nfrkb|Gins2
Metascape	GO_Biological Process	microtubule-based process (GO:0007017)	-4.5	Ap3s2|Bnip2|Aspm|Ctnnb1|Cfl1|Dync1h1|Kif1b|Kif9|Ppp1r12a|Npm1|Ift88|Ift20|Tubd1|Rhot1|Haus2|Arl8b|Ift22|Ooep|Hsbp1|Dnah17|Dync2i2|Tpx2|Ccser2|Cep72|Map7d2|Eml4|Lztfl1|Tmem201|Mcph1|Tubgcp3|Nphp4|Ttll5|Kif14
Metascape	GO_Biological Process	DNA metabolic process (GO:0006259)	-4.5	Dnmt1|Mnat1|Npm1|Prkdc|Timeless|Ube2a|Xrn1|Donson|Ufl1|Ooep|Kmt2e|Ube2v2|Uvssa|Lin9|Rmi1|Ascc2|Apex2|Mov10l1|Exd2|Hinfp|Ddb2|Baz2a|Eme2|Gen1|Ino80c|Zmpste24|Ino80e|Nfrkb|Gins2
Metascape	GO_Biological Process	organelle assembly (GO:0070925)	-4.4	Aspm|Dync1h1|Eif2s1|Neb|Nek1|Prkdc|Ift88|Tpm1|Vil1|Ift20|Ubqln1|Rps27|Haus2|Arl8b|Map1lc3b|Stx17|Rab14|Dnah17|Dync2i2|Tpx2|Atg7|Cep72|Efl1|Fbf1|Ubxn2a|Prrc2c|Ambra1|Atxn2l|Rpgrip1l|Tubgcp3|Ttll5
Metascape	GO_Biological Process	ribonucleoprotein complex biogenesis (GO:0022613)	-4.4	Celf2|Emg1|Npm1|Prkdc|Rpl10a|Rpl27|Ptbp2|Rps27|Nsa2|Snrpd3|Nob1|Srsf6|Pak1ip1|Gtpbp4|Nol8|Scaf11|Utp14a|Rbm5|Efl1|Fam207a|Cpsf6
Metascape	GO_Biological Process	modification-dependent protein catabolic process (GO:0019941)	-4.4	Ate1|Ctnnb1|Psma3|Ubc|Ube2a|Ube3a|Psmd13|Psma7|Ankzf1|Ubqln1|Ube2j1|Gid4|Rnf146|Chmp2a|Cul2|Ascc2|Pcnp|Ppp1r11|Faf2|Spopl|Ubxn2a|Bag6|Zmpste24|Fbxl18|Kif14
Metascape	GO_Biological Process	process utilizing autophagic mechanism (GO:0061919)	-4.4	Ubqln1|Trappc4|Arl8b|Dram2|Map1lc3b|Ufl1|Stx17|Tmem39a|Ufm1|Chmp2a|Tm9sf1|Atg7|Clec16a|Tbc1d25|Ubxn2a|Ambra1
Metascape	GO_Biological Process	autophagy (GO:0006914)	-4.4	Ubqln1|Trappc4|Arl8b|Dram2|Map1lc3b|Ufl1|Stx17|Tmem39a|Ufm1|Chmp2a|Tm9sf1|Atg7|Clec16a|Tbc1d25|Ubxn2a|Ambra1
Metascape	GO_Biological Process	regulation of protein-containing complex disassembly (GO:0043244)	-4.3	Cfl1|Igf1r|Tpm1|Vil1|Asph|Tmem39a|Tpx2|Clec16a|Eml4|Tbc1d25|Zmpste24
Metascape	GO_Biological Process	modification-dependent macromolecule catabolic process (GO:0043632)	-4.3	Ate1|Ctnnb1|Psma3|Ubc|Ube2a|Ube3a|Psmd13|Psma7|Ankzf1|Ubqln1|Ube2j1|Gid4|Rnf146|Chmp2a|Cul2|Ascc2|Pcnp|Ppp1r11|Faf2|Spopl|Ubxn2a|Bag6|Zmpste24|Fbxl18|Kif14
Metascape	GO_Biological Process	positive regulation of DNA repair (GO:0045739)	-4.3	Prkdc|Timeless|Ooep|Meaf6|Ube2v2|Ing3|Ino80c|Ino80e|Nfrkb|Fam168a
Enrichr	GO_Molecular Function	RNA binding (GO:0003723)	-4.18	DIDO1;RBM25;RPL32;CELF2;HDLBP;HNRNPR;RPL10A;ELAVL2;MRPL4;MRPL42;RPS18;SNRPD3;TNPO1;UTP14A;RPS13;RBM5;RBM33;PNISR;SCAF11;RBM18;RPL22;GTPBP4;POU5F1;PTBP2;OOEP;PTBP3;ATXN2L;NSA2;XRN1;RPL27;HNRNPH2;SREK1;SRSF6;EIF4E2;ZCCHC7;PRKDC;RNMT;MRPS31;NOL8;BAZ2A;SLC3A2;MRPL13;EMG1;RPS15A;DHX33;UBC;MOV10L1;DYNC1H1;PRPF38B;NPM1;MYEF2;CPSF6;ZFR2;LSM1;PRRC2C;SAMD4B;EIF2S1;RPS27;GOLGB1
Metascape	GO_Biological Process	cell cycle process (GO:0022402)	-4.1	Atf2|Bnip2|Aspm|Ctnnb1|Cfl1|Cpeb1|Dync1h1|Mnat1|Ppp1r12a|Npm1|Prkdc|Timeless|Psmd13|Donson|Haus2|Ooep|Chmp2a|Tpx2|Rmi1|Cep72|Ncapd3|Eml4|Mov10l1|Hinfp|Eme2|Bag6|Phgdh|Mcph1|Tubgcp3|Sycp2|Kif14
Metascape	GO_Biological Process	protein acetylation (GO:0006473)	-3.9	Atf2|Ing5|Taf12|Naa16|Meaf6|Naa30|Ing3|Supt7l|Naa60|Bag6|Zmpste24
Metascape	GO_Biological Process	chromatin organization (GO:0006325)	-3.9	Cbx5|Dnmt1|Npm1|Dpf2|Trim27|Smarcc1|Trp63|Sfmbt1|Ing5|Kmt2e|Meaf6|Znhit1|Dpf3|Ing3|Naa60|Cggbp1|Baz2a|Setd1b|Bag6|Ino80c|Zmpste24|Ino80e|Nfrkb|Mysm1
Metascape	GO_Biological Process	RNA processing (GO:0006396)	-3.9	Cpeb1|Celf2|Emg1|Npm1|Prkdc|Rpl10a|Rpl27|Xrn1|Ptbp2|Rps27|Nsa2|Prpf38b|Rbm25|Lsm1|Snrpd3|Nob1|Rnmt|Srsf6|Gtpbp4|Ecd|Nol8|Scaf11|Utp14a|Elp3|Rbm5|Fam207a|Tent4a|Srek1|Spout1|Ptbp3|Cpsf6
Metascape	GO_Biological Process	regulation of response to DNA damage stimulus (GO:2001020)	-3.8	Nek1|Npm1|Prkdc|Timeless|Ppp4c|Ooep|Meaf6|Ube2v2|Ing3|Ino80c|Zmpste24|Ino80e|Nfrkb|Wdr76|Fam168a
Metascape	GO_Biological Process	protein modification by small protein conjugation or removal (GO:0070647)	-3.7	Ctnnb1|Trim27|Ubc|Ube2a|Ube3a|Ube2j1|Josd2|Taf12|Rnf141|Ufl1|Ufm1|Rnf146|Ube2v2|Uvssa|Cul2|Rnf180|Supt7l|Brap|Atg7|Dcaf17|Usp31|Pcnp|Zfp451|Ddb2|Zzef1|Ambra1|Mysm1|Rnf182
Metascape	GO_Biological Process	regulation of cell cycle process (GO:0010564)	-3.7	Atf2|Ctnnb1|Dync1h1|Fhl1|Hyal1|Igf1r|Mnat1|Nek1|Npm1|Prkdc|Timeless|Trp63|Donson|Ooep|Chmp2a|Kmt2e|Znhit1|Ecd|Tpx2|Ncapd3|Hinfp|Eme2|Gen1|Ambra1|Zmpste24|Wdr76|Mcph1|Kif14
Metascape	GO_Biological Process	proteasomal protein catabolic process (GO:0010498)	-3.7	Ate1|Ctnnb1|Psma3|Ube2a|Psma7|Ankzf1|Ubqln1|Ube2j1|Gid4|Cul2|Ascc2|Pcnp|Faf2|Spopl|Ubxn2a|Bag6|Fbxl18|Kif14
Metascape	GO_Biological Process	ubiquitin-dependent protein catabolic process (GO:0006511)	-3.7	Ate1|Ctnnb1|Psma3|Ube2a|Ube3a|Psmd13|Psma7|Ankzf1|Ubqln1|Ube2j1|Gid4|Rnf146|Chmp2a|Cul2|Ascc2|Pcnp|Ppp1r11|Faf2|Spopl|Ubxn2a|Bag6|Fbxl18|Kif14
Metascape	GO_Biological Process	negative regulation of RNA splicing (GO:0033119)	-3.7	Npm1|Ptbp2|Srsf6|Rps13|Ptbp3
Enrichr	GO_Molecular Function	mRNA binding (GO:0003729)	-1.63118	RBM25;MYEF2;CPSF6;CELF2;HDLBP;SAMD4B;HNRNPR;MRPL13;ELAVL2;PTBP2;PTBP3;CPEB1;DHX33;SRSF6;RPS13;RBM5
Enrichr	GO_Biological Process	selective autophagy (GO:0061912)	-1.47481	UFL1;DYNC1H1;MAP1LC3B;IFT88;UFM1;UBC;UBQLN1;AMBRA1
Enrichr	GO_Biological Process	cellular macromolecule biosynthetic process (GO:0034645)	-1.47481	RPL32;RMI1;RPL22;DONSON;BAZ2A;RPL10A;MRPL13;MRPL52;ING5;MRPL42;RPS27;RPS15A;RPS18;EEF1D;TIMELESS;RPL27;RPS13;FARSB;NFKBIB
Enrichr	GO_Biological Process	gene expression (GO:0010467)	-1.40155	NUP214;RPL32;CELF2;RPL22;BAZ2A;RPL10A;MRPL13;MRPL52;MRPL42;RPS27;RPS15A;RPS18;NUP50;TSPAN17;RPL27;SRSF6;RPS13;RBM5;FARSB;NFKBIB
Enrichr	GO_Biological Process	cytoplasmic translation (GO:0002181)	-1.38866	RPS15A;RPS27;RPL32;RPS18;RPL22;TMA7;RPL27;RPL10A;RPS13
Enrichr	GO_Biological Process	proteasome-mediated ubiquitin-dependent protein catabolic process (GO:0043161)	-1.38866	UBXN2A;PSMD13;FAF2;CUL2;KIF14;FBXL18;UBE2A;PSMA7;UBE2J1;PCNP;BAG6;PSMA3;GID4;UBC;UBQLN1;CTNNB1;SPOPL;ANKZF1
Enrichr	GO_Biological Process	peptide biosynthetic process (GO:0043043)	-1.38866	MRPL52;MRPL42;RPS27;RPS15A;RPL32;RPS18;RPL22;RPL27;RPL10A;MRPL13;RPS13;FARSB
Enrichr	GO_Biological Process	translation (GO:0006412)	-1.38866	RPL32;RPL22;TMA7;RPL10A;MRPL13;MRPL52;MRPL42;RPS27;RPS15A;RPS18;EEF1D;RPL27;RPS13;FARSB
Enrichr	GO_Biological Process	N-terminal peptidyl-methionine acetylation (GO:0017196)	-1.38866	NAA60;NAA30;NAA16

## Sheet: GO_T_primordial somatic
GO_DEGs in transitioning somatic cells to primordial somatic cells
Regulation	Analysis tool	Ontologies	Term	LogP	Genes
Upregulated	Enrichr	GO_Molecular Function	RNA binding (GO:0003723)	-17.647	DIDO1;RPL32;DDX46;HDLBP;HNRNPU;PEBP1;HNRNPR;BRCA1;RPL8;RPL10A;ELAVL1;CCAR2;RPS16;SNRNP70;RPS18;TNPO1;RPS13;RBM5;EIF5A;PARP1;SCAF11;RBM18;RPL22;PRPF40A;SAFB;DDX50;GTPBP4;GNL3;PTBP3;ATXN2L;SFPQ;LUC7L3;MYH9;ERH;PABPC1;PPIG;SRSF6;EIF4E2;MAPRE1;RPL28;SF1;ANKRD17;MACF1;DHX9;BAZ2A;UBFD1;SLC3A2;ZC3HAV1;HTATSF1;GTF2E2;ATXN2;RPS15A;DHX33;PABPN1;TPR;UBC;RPS27A;SPTBN1;TSNAX;DYNC1H1;HSPA8;RBM39;NPM1;ZRANB2;CP…
Upregulated	Metascape	GO_Biological Process	mRNA metabolic process (GO:0016071)	-8.3	Dhx9|Hipk3|Hspa8|Elavl1|Mov10|Npm1|Pabpc1|Snrnp70|Srpk1|Sf1|Hnrnpu|Cpsf4l|Zranb2|Pabpn1|Prpf40a|Acin1|Tsen34|Eef1d|Luc7l3|Srsf6|Ecd|Sfpq|Scaf11|Htatsf1|Hnrnpr|Rbm17|Zc3hav1|Ern1|Rbm5|Rbm39|Ddx46|Tnrc6b|Ccar2|Safb|Ptbp3|Tardbp|Ago1|Cpsf6
Upregulated	Metascape	GO_Biological Process	RNA splicing (GO:0008380)	-8.3	Clk1|Dhx9|Hspa8|Npm1|Pabpc1|Snrnp70|Srpk1|Sf1|Hnrnpu|Zranb2|Prpf40a|Acin1|Tsen34|Luc7l3|Srsf6|Rps13|Ecd|Sfpq|Scaf11|Htatsf1|Rbm17|Ern1|Rbm5|Rbm39|Ddx46|Ccar2|Ptbp3|Tardbp
Upregulated	Metascape	GO_Biological Process	mRNA processing (GO:0006397)	-7.9	Dhx9|Hspa8|Npm1|Pabpc1|Snrnp70|Srpk1|Sf1|Hnrnpu|Cpsf4l|Zranb2|Pabpn1|Prpf40a|Acin1|Tsen34|Luc7l3|Srsf6|Ecd|Sfpq|Scaf11|Htatsf1|Rbm17|Ern1|Rbm5|Rbm39|Ddx46|Ccar2|Safb|Ptbp3|Tardbp|Cpsf6
Upregulated	Metascape	GO_Biological Process	protein localization to nucleus (GO:0034504)	-7.2	Parp1|Brca1|Cfl1|Hspa8|Elavl1|Nf1|Npm1|Prkcd|Polr1a|Sin3a|Dnajb6|Hnrnpu|Nop53|Appl1|Ogt|Tpr|Kat7|Fermt2|Nup214|Tardbp|Tmem201|Tnpo1|Tor1aip2
Upregulated	Metascape	GO_Biological Process	peptide biosynthetic process (GO:0043043)	-6.9	Cnbp|Dhx9|Eif2s1|Fau|Elavl1|Mov10|Npm1|Pabpc1|Pcsk5|Rpl10a|Rpl22|Rpl28|Rpl32|Rps16|Rps18|Rps24|Rps3a1|Farsb|Rpl8|Eif4e2|Eef1d|Rpl22l1|Rps13|Hnrnpr|Ckap5|Rps27a|Efl1|Tpr|Tnrc6b|Dhx33|Tardbp|Gcn1|Ago1|Padi6|Eif5a|Zar1
Upregulated	Metascape	GO_Biological Process	translation (GO:0006412)	-6.8	Cnbp|Dhx9|Eif2s1|Fau|Elavl1|Mov10|Npm1|Pabpc1|Rpl10a|Rpl22|Rpl28|Rpl32|Rps16|Rps18|Rps24|Rps3a1|Farsb|Rpl8|Eif4e2|Eef1d|Rpl22l1|Rps13|Hnrnpr|Ckap5|Rps27a|Efl1|Tpr|Tnrc6b|Dhx33|Tardbp|Gcn1|Ago1|Padi6|Eif5a|Zar1
Upregulated	Metascape	GO_Biological Process	regulation of mRNA metabolic process (GO:1903311)	-6.5	Dhx9|Hspa8|Elavl1|Mov10|Npm1|Pabpc1|Snrnp70|Srpk1|Sf1|Hnrnpu|Acin1|Srsf6|Hnrnpr|Zc3hav1|Rbm5|Rbm39|Tnrc6b|Safb|Ptbp3|Tardbp|Cpsf6
Upregulated	Metascape	GO_Biological Process	regulation of cellular protein localization (GO:1903827)	-6.2	Parp1|Ar|Atpif1|Brca1|Ctnnb1|Cct5|Cfl1|Epb41l2|Kif3a|Nf1|Npm1|Prkcd|Rdx|Polr1a|Sin3a|Sptbn1|Macroh2a1|Gnl3|Snx3|Ube2j1|Asph|Vps28|Tmem30a|Appl1|Mff|Ogt|Tpr|Kat7|Fermt2|Tardbp
Upregulated	Metascape	GO_Biological Process	regulation of protein stability (GO:0031647)	-6.1	Cct5|Cdc37|Hcfc1|Hspa8|Npm1|Pex2|Zfp207|Nlrp5|P3h1|Asph|Get4|Nop53|Gtpbp4|Zbed3|Syvn1|Ank2|Adgrv1|Ccar2|Bag6|Rab3gap1|Tardbp
Upregulated	Metascape	GO_Biological Process	chromatin organization (GO:0006325)	-6.1	Dnmt1|Dnmt3a|H3f3a|Hcfc1|Hmgn1|Npm1|Nsd1|Ptma|Uimc1|Macroh2a1|Hnrnpu|Tet1|Dpf3|Naa60|Ep400|Brd8|Arid1a|Trrap|Ogt|Jmjd1c|Tpr|Baz2a|Hdac4|Kat7|Bag6|Kmt2d|Srcap
Upregulated	Metascape	GO_Biological Process	regulation of gene expression, epigenetic (GO:0040029)	-6.1	Brca1|Dnmt1|Dnmt3a|H3f3a|Trim27|Macroh2a1|Hnrnpu|Tet1|Elof1|Cggbp1|Tpr|Baz2a|Hdac4
Upregulated	Enrichr	GO_Molecular Function	mRNA binding (GO:0003729)	-5.92182	CPSF6;DHX9;CNBP;HDLBP;HNRNPU;HNRNPR;ELAVL1;GNL3;PTBP3;ZAR1;DHX33;SNRNP70;FUBP1;SERBP1;TPR;LUC7L3;PABPC1;TARDBP;SRSF6;RPS13;CCT5;RBM5;SF1
Upregulated	Metascape	GO_Biological Process	regulation of mRNA processing (GO:0050684)	-5.9	Dhx9|Hspa8|Npm1|Snrnp70|Srpk1|Sf1|Hnrnpu|Acin1|Srsf6|Rbm5|Rbm39|Safb|Ptbp3|Cpsf6
Upregulated	Metascape	GO_Biological Process	protein polymerization (GO:0051258)	-5.9	Rhoa|Cfl1|Cttn|Mapre1|Mtpn|Myh9|Pak3|Prkcd|Tmsb10|Rdx|Trim27|Sptbn1|Ube2k|Fbxo5|Arpc4|Dnm1l|Ckap5|Cyfip2|Akap9|Arhgap28
Upregulated	Metascape	GO_Biological Process	histone modification (GO:0016570)	-5.9	Brca1|Brca2|Ctnnb1|Dnmt1|Trip12|Hcfc1|Nsd1|Prkcd|Uimc1|Sin3a|Sin3b|Macroh2a1|Tet1|Sfpq|Naa60|Ep400|Brd8|Trrap|Ogt|Jmjd1c|Baz2a|Hdac4|Kat7|Pim3|Padi6|Kmt2d
Upregulated	Metascape	GO_Biological Process	regulation of cell cycle process (GO:0010564)	-5.7	Rhoa|Brca1|Brca2|Ctnnb1|Ccnd2|Dync1h1|Igf1r|Nek1|Nfe2l1|Npm1|Rdx|Uimc1|Sin3a|Timeless|Tnks|Zfp207|Pebp1|Macroh2a1|Racgap1|Hnrnpu|Azin1|Prpf40a|Fbxo5|Nop53|Ecd|Sfpq|Appl1|Ankrd17|Trrap|Tpr|Ccar2|Prc1
Upregulated	Metascape	GO_Biological Process	proteolysis involved in cellular protein catabolic process (GO:0051603)	-5.6	Ate1|Atpif1|Ctnnb1|Trip12|H13|Herc2|Nfe2l1|Psma3|Ubc|Uchl1|Psmd13|Psma7|Psmb3|Ube2k|Ubqln1|Ube2j1|Usp14|Ube2d3|Pcyox1|Vps28|Get4|Rnf146|Nop53|Ubr4|Syvn1|Faf2|Usp42|Rps27a|Rnf114|Ogt|Ccar2|Bag6|Zswim8|Usp37|Rnf213
Upregulated	Metascape	GO_Biological Process	regulation of RNA splicing (GO:0043484)	-5.6	Clk1|Hspa8|Npm1|Snrnp70|Sf1|Hnrnpu|Acin1|Srsf6|Rps13|Rbm17|Ern1|Rbm5|Rbm39|Ptbp3
Upregulated	Enrichr	GO_Biological Process	protein deubiquitination (GO:0016579)	-4.74601	SMAD2;USP14;USP37;USP42;TRRAP;PSMD13;BRCA1;TOMM20;RHOA;PSMA7;HCFC1;SNX3;AR;UCHL1;PSMA3;RHOT1;PSMB3;UIMC1;UBC;MDM4;RPS27A;NFRKB;OGT
Upregulated	Enrichr	GO_Biological Process	protein modification by small protein removal (GO:0070646)	-4.74601	SMAD2;USP14;USP37;USP42;TRRAP;PSMD13;BRCA1;TOMM20;RHOA;PSMA7;HCFC1;SNX3;AR;UCHL1;PSMA3;RHOT1;PSMB3;UIMC1;UBC;MDM4;RPS27A;NFRKB;OGT
Upregulated	Enrichr	GO_Biological Process	regulation of mRNA catabolic process (GO:0061013)	-4.59441	NUP214;HSPA8;PSMD13;PRKCD;ZC3HAV1;ELAVL1;PSMA7;MOV10;PSMA3;PSMB3;UBC;SERBP1;PABPC1;TNPO1;RPS27A
Upregulated	Enrichr	GO_Biological Process	cytoplasmic translation (GO:0002181)	-4.46724	RPL32;RPL22;RPL10A;RPL8;RPS25;RPS16;RPS15A;RPS18;RPL22L1;RPS27A;RPL28;RPS13;RPS24
Upregulated	Enrichr	GO_Molecular Function	cadherin binding (GO:0045296)	-3.88843	MACF1;HSPA8;RDX;HDLBP;UBFD1;SLC3A2;ZC3HAV1;GAPVD1;PAICS;CKAP5;HCFC1;ATXN2L;MYO1B;CTTN;EEF1D;FASN;ABI1;SERBP1;CTNNB1;MYH9;MAPRE1;SPTBN1
Upregulated	Enrichr	GO_Biological Process	SRP-dependent cotranslational protein targeting to membrane (GO:0006614)	-3.85329	RPS25;RPS16;RPS15A;RPL32;RPS18;RPL22;RPL10A;RPL8;RPS27A;RPL28;RPS13;RPS24
Upregulated	Enrichr	GO_Biological Process	regulation of mRNA stability (GO:0043488)	-3.85329	NUP214;HSPA8;NPM1;PSMD13;PRKCD;HNRNPU;ELAVL1;PSMA7;PSMA3;PSMB3;UBC;SERBP1;PABPC1;TNPO1;RPS27A
Upregulated	Enrichr	GO_Biological Process	cotranslational protein targeting to membrane (GO:0006613)	-3.77004	RPS25;RPS16;RPS15A;RPL32;RPS18;RPL22;RPL10A;RPL8;RPS27A;RPL28;RPS13;RPS24
Upregulated	Enrichr	GO_Biological Process	nuclear-transcribed mRNA catabolic process, nonsense-mediated decay (GO:0000184)	-3.77004	RPL32;RPL22;RPL10A;RPL8;RPS25;RPS16;RPS15A;RPS18;PABPC1;RPS27A;RPL28;RPS13;RPS24
Upregulated	Enrichr	GO_Biological Process	cellular macromolecule biosynthetic process (GO:0034645)	-3.77004	RPL32;RPL22;BAZ2A;BRCA1;RPL8;RPL10A;ZAR1;RPS25;RPS16;RPS15A;RPS18;EEF1D;ORC3;TIMELESS;KAT7;RPS27A;INHA;RPL28;PTMA;RPS13;RPS24;FARSB
Upregulated	Enrichr	GO_Biological Process	peptide biosynthetic process (GO:0043043)	-3.53985	RPL32;RPL22;RPL10A;RPL8;PCSK5;ZAR1;RPS25;RPS16;RPS15A;RPS18;RPS27A;RPL28;RPS13;RPS24;FARSB
Upregulated	Enrichr	GO_Biological Process	protein targeting to ER (GO:0045047)	-3.53985	RPS25;RPS16;RPS15A;RPL32;RPS18;RPL22;RPL10A;RPL8;RPS27A;RPL28;RPS13;RPS24
Upregulated	Enrichr	GO_Biological Process	gene expression (GO:0010467)	-3.53985	NUP214;RBM39;RPL32;RPL22;HNRNPU;BAZ2A;RPL8;RPL10A;ZAR1;RPS25;RPS16;RPS15A;PABPN1;RPS18;TPR;RPS27A;SRSF6;RPL28;PTMA;RPS13;RPS24;RBM5;FARSB
Upregulated	Enrichr	GO_Biological Process	histone H4 acetylation (GO:0043967)	-2.98958	NAA60;TRRAP;EP400;KAT7;BRD8;BRCA2;OGT;HCFC1
Upregulated	Enrichr	GO_Biological Process	translation (GO:0006412)	-2.77893	RPL32;RPL22;RPL8;RPL10A;ZAR1;RPS25;RPS16;RPS15A;RPS18;EEF1D;RPL22L1;RPS27A;RPL28;RPS13;RPS24;FARSB
Upregulated	Enrichr	GO_Biological Process	nuclear-transcribed mRNA catabolic process (GO:0000956)	-2.69588	RPL32;RPL22;RPL10A;RPL8;RPS25;RPS16;RPS15A;RPS18;AGO1;PABPC1;RPS27A;RPL28;RPS13;RPS24
Upregulated	Enrichr	GO_Biological Process	mRNA splicing, via spliceosome (GO:0000398)	-2.61505	HSPA8;RBM17;DDX46;SCAF11;DHX9;HNRNPU;HNRNPR;PRPF40A;ELAVL1;WDR77;SRPK1;SFPQ;PABPN1;SNRNP70;PABPC1;SRSF6;RBM5;SF1
Upregulated	Enrichr	GO_Biological Process	RNA processing (GO:0006396)	-2.52562	TSEN34;RBM39;CPSF6;SCAF11;HNRNPU;HNRNPR;CCAR2;SRPK1;SFPQ;PABPN1;LUC7L3;PPIG;TARDBP;RBM5
Upregulated	Enrichr	GO_Molecular Function	ubiquitin protein ligase binding (GO:0031625)	-2.42662	SMAD2;HSPA8;FAF2;BRCA1;SNCAIP;UBE2J1;BAG6;MAP1LC3B;UCHL1;PSMA3;HERC2;UBC;UQCRC1;RPS27A;DNM1L;EIF4E2;UBE2K
Upregulated	Enrichr	GO_Biological Process	protein polyubiquitination (GO:0000209)	-2.40678	PSMD13;TNKS;UBE2D3;SYVN1;BRCA1;PSMA7;UBE2J1;RNF146;PSMA3;RNF114;RNF213;PSMB3;UBC;CTNNB1;TPP2;TRIP12;TRIM27;RPS27A;UBE2K
Upregulated	Enrichr	GO_Biological Process	negative regulation of transcription, DNA-templated (GO:0045892)	-2.40678	HDAC4;TCF25;UBE2D3;HNRNPU;PRDM2;BRCA1;RBPJ;CCAR2;SIN3B;CUX1;SIN3A;NSD1;TPR;UIMC1;UBC;HIVEP1;DPF3;KAT7;TRIM27;CIC;RPS27A;RREB1;SMAD2;IGBP1;HSPA8;KLF12;CBX5;PARP1;FST;CNBP;DNMT3A;PEX2;HCFC1;AR;SFPQ;TIMELESS;CTNNB1;MDM4;CGGBP1
Upregulated	Enrichr	GO_Molecular Function	basal RNA polymerase II transcription machinery binding (GO:0001099)	-2.38775	AR;ELOF1;DHX9;AGO1;HNRNPU;CCAR2
Upregulated	Enrichr	GO_Molecular Function	phosphatidylinositol-3,4,5-trisphosphate binding (GO:0005547)	-2.34305	MYO1B;RACGAP1;MYO10;GAB2;OGT;FERMT2
Upregulated	Enrichr	GO_Molecular Function	ubiquitin-like protein ligase binding (GO:0044389)	-2.34305	SMAD2;HSPA8;FAF2;BRCA1;SNCAIP;UBE2J1;BAG6;MAP1LC3B;UCHL1;PSMA3;HERC2;UBC;UQCRC1;RPS27A;DNM1L;EIF4E2;UBE2K
Upregulated	Enrichr	GO_Molecular Function	kinase binding (GO:0019900)	-2.34305	LRRC14;SLC12A4;NPM1;USP37;PARP1;PGAM1;PRKCD;PEBP1;ANK2;ELAVL1;RHOA;CCND2;RACGAP1;PRC1;CDC37;UBQLN1;TAX1BP1;CTNNB1;TNNI3;TRIM27;FBXO5;MAPRE1;FERMT2
Upregulated	Enrichr	GO_Molecular Function	DNA-binding transcription factor binding (GO:0140297)	-1.75921	SMAD2;HDAC4;NPM1;CBX5;DHX9;RBPJ;HCFC1;AR;SIN3A;CTNNB1;PTMA;CGGBP1;GTF2I
Upregulated	Enrichr	GO_Molecular Function	RNA polymerase II complex binding (GO:0000993)	-1.7301	ELOF1;DHX9;AGO1;HNRNPU;CCAR2
Upregulated	Enrichr	GO_Molecular Function	RNA polymerase core enzyme binding (GO:0043175)	-1.70744	ELOF1;DHX9;AGO1;HNRNPU;CCAR2
Upregulated	Enrichr	GO_Molecular Function	RNA polymerase II-specific DNA-binding transcription factor binding (GO:0061629)	-1.70398	HDAC4;AR;NCOA2;NPM1;DHX9;SIN3A;CTNNB1;BAZ2A;TACC2;RBPJ;ARID1A;GTF2I
Upregulated	Enrichr	GO_Molecular Function	tubulin binding (GO:0015631)	-1.69033	BRCA1;BRCA2;CKAP5;MAP1LC3B;RACGAP1;KIF3A;PRC1;NLRP5;TPR;KRIT1;KIF1B;DNM1L;CCT5;APPL1;MAP4K4;ARL8B
Upregulated	Enrichr	GO_Molecular Function	nuclear receptor binding (GO:0016922)	-1.61296	NCOA2;NSD1;JMJD1C;CTNNB1;BAZ2A;TRIP12;BRD8;TACC2;ARID1A
Upregulated	Enrichr	GO_Molecular Function	phosphatidylinositol phosphate binding (GO:1901981)	-1.48348	SNX3;MYO1B;RACGAP1;MYO10;ANKFY1;GAB2;OGT;FERMT2
Upregulated	Enrichr	GO_Molecular Function	proton transmembrane transporter activity (GO:0015078)	-1.47828	UQCRC1;UQCR10;COX5B;COX6A1;COX5A
Upregulated	Enrichr	GO_Molecular Function	active ion transmembrane transporter activity (GO:0022853)	-1.42465	UQCRC1;UQCR10;COX5B;COX6A1;COX5A
Upregulated	Enrichr	GO_Molecular Function	ribosomal large subunit binding (GO:0043023)	-1.42465	NPM1;CPSF6;DHX33
Upregulated	Enrichr	GO_Molecular Function	protein kinase binding (GO:0019901)	-1.40809	SPAG9;SLC12A4;NPM1;USP37;PARP1;PGAM1;PRKCD;PEBP1;ANK2;ELAVL1;RHOA;CCND2;RACGAP1;PRC1;TPR;TNNI3;TRIM27;FBXO5;MAPRE1;FERMT2;APPL1
Downregulated	Enrichr	GO_Molecular Function	RNA binding (GO:0003723)	-12.4226	EIF4A2;SMG1;RPL3;RPL34;FMR1;ENO1;RPL9;BZW1;RPL6;RPL7;DUSP11;RBM3;RPS17;PSMD4;RPS19;TRIM28;ZC3H7B;TMSB4X;LUC7L;DENR;RPS11;RPS10;RPS12;DDX17;HSP90AA1;WDR75;THOC2;NUDT16L1;GTPBP1;ILF3;DDX39B;CANX;SNRPA1;RPL29;KPNB1;ZCCHC8;DDX6;HDAC2;RPL10;STAU1;SF3B6;CSTF2;PARN;NOLC1;RBM4B;LARP1;BMS1;PCBP2;RPL14;G3BP2;SAFB2;RBBP6;RALY;MAP4;RPL18;HNRNPA1;ZC3H13;SRSF10;ZC3H14;CFAP20;SRSF11;ZC3H15;FUS;GOT2;RPL35A;MSN;S…
Downregulated	Metascape	GO_Biological Process	translation (GO:0006412)	-12	App|Cdk4|Ddx6|Drg1|Eif4a2|Fmr1|Gtpbp1|Ilf3|Rbm3|Rpl18|Rpl29|Rpl6|Rpl7|Rpl9|Rps12|Rps17|Rps19|Sars|Tarbp2|Wt1|Rps11|Rpl3|Rps26|Mrpl17|Ddx39b|Eef1b2|Tmed2|Rpl35a|Mrps17|Rbm4b|Rpl14|Rps20|Slc35a4|Denr|Mrpl58|Zc3h15|Nolc1|Larp1|Eif3k|Parn|Usp16|Kars|Rars|Eprs|Rpl10|Eif5|Eif2b5|Cnot3|Tnrc6a
Downregulated	Metascape	GO_Biological Process	peptide biosynthetic process (GO:0043043)	-12	App|Cdk4|Ddx6|Drg1|Eif4a2|Fmr1|Gtpbp1|Ilf3|Rbm3|Rpl18|Rpl29|Rpl6|Rpl7|Rpl9|Rps12|Rps17|Rps19|Sars|Tarbp2|Wt1|Rps11|Rpl3|Rps26|Mrpl17|Ddx39b|Eef1b2|Tmed2|Rpl35a|Mrps17|Rbm4b|Rpl14|Rps20|Slc35a4|Denr|Mrpl58|Zc3h15|Nolc1|Larp1|Eif3k|Parn|Usp16|Kars|Rars|Eprs|Rpl10|Eif5|Eif2b5|Cnot3|Tnrc6a
Downregulated	Enrichr	GO_Biological Process	cytoplasmic translation (GO:0002181)	-9.77616	EIF4A2;RPL3;RPL10;RPL34;RPL35A;RPL9;RPL6;RPL7;RPS26;RPS17;RPS19;RPL14;DRG1;RPS20;RPS11;RPL29;RPL18;RPS10;ZC3H15;RPS12
Downregulated	Metascape	GO_Biological Process	mRNA metabolic process (GO:0016071)	-7.6	Prdx6|App|Ccnt1|Srsf10|Fmr1|Gtpbp1|Hnrnpc|Hnrnpa1|Hsf1|Raly|Rbbp6|Rbm3|Lsm2|Hnrnpa2b1|Ddx39b|Sf3b6|Fastk|Rbm4b|Nudt16l1|Luc7l|Ddx17|Zc3h13|Bcas2|Nudt21|Snrpa1|Cd2bp2|Sugp1|Zcchc8|Larp1|Parn|Zc3h14|Cbll1|Cstf2|Safb2|Cnot3|Smg1|Tnrc6a|Fus|Setx|Thoc2
Downregulated	Metascape	GO_Biological Process	proteolysis involved in cellular protein catabolic process (GO:0051603)	-7.6	Araf|Aup1|Btrc|Canx|Csnk2a1|Ctsb|Ctsl|Fmr1|Hspa5|Commd1|Nedd4|Pcbp2|Psmb5|Psmd4|Rbbp6|Rnf4|Vps4b|Tbl1x|Tgfb1i1|Psmd3|Wfs1|Rnf13|Mapk8|Cul1|Adrm1|Gabarap|Herpud1|Cdc26|Wwp2|Psmc6|Ddi2|Psmd11|Rnf168|Derl3|Usp16|Rnf19b|Wwtr1|Anapc2|Xpo1|Ube4a|Ubxn1|Psmf1|Uggt1
Downregulated	Metascape	GO_Biological Process	ubiquitin-dependent protein catabolic process (GO:0006511)	-7.5	Araf|Aup1|Btrc|Canx|Csnk2a1|Hspa5|Commd1|Nedd4|Pcbp2|Psmb5|Psmd4|Rbbp6|Rnf4|Vps4b|Tbl1x|Tgfb1i1|Psmd3|Wfs1|Rnf13|Mapk8|Cul1|Adrm1|Gabarap|Herpud1|Cdc26|Wwp2|Psmc6|Psmd11|Rnf168|Derl3|Usp16|Rnf19b|Wwtr1|Anapc2|Xpo1|Ube4a|Ubxn1|Psmf1
Downregulated	Enrichr	GO_Biological Process	nuclear-transcribed mRNA catabolic process, nonsense-mediated decay (GO:0000184)	-7.44554	SMG1;RPL3;RPL10;RPL34;RPL35A;PPP2R2A;RPL9;RPL6;RPL7;RPS26;RPS17;RPS19;RPL14;RPS20;RPS11;RPL29;RPL18;RPS10;RPS12
Downregulated	Enrichr	GO_Biological Process	SRP-dependent cotranslational protein targeting to membrane (GO:0006614)	-7.40792	RPL3;RPL10;RPL34;RPL35A;RPL9;RPL6;RPL7;RPS26;RPS17;RPS19;RPL14;RPS20;RPS11;RPL29;RPL18;RPS10;RPS12
Downregulated	Metascape	GO_Biological Process	modification-dependent protein catabolic process (GO:0019941)	-7.3	Araf|Aup1|Btrc|Canx|Csnk2a1|Hspa5|Commd1|Nedd4|Pcbp2|Psmb5|Psmd4|Rbbp6|Rnf4|Vps4b|Tbl1x|Tgfb1i1|Psmd3|Wfs1|Rnf13|Mapk8|Cul1|Adrm1|Gabarap|Herpud1|Cdc26|Wwp2|Psmc6|Psmd11|Rnf168|Derl3|Usp16|Rnf19b|Wwtr1|Anapc2|Xpo1|Ube4a|Ubxn1|Psmf1
Downregulated	Enrichr	GO_Biological Process	cotranslational protein targeting to membrane (GO:0006613)	-7.21861	RPL3;RPL10;RPL34;RPL35A;RPL9;RPL6;RPL7;RPS26;RPS17;RPS19;RPL14;RPS20;RPS11;RPL29;RPL18;RPS10;RPS12
Downregulated	Metascape	GO_Biological Process	modification-dependent macromolecule catabolic process (GO:0043632)	-7.2	Araf|Aup1|Btrc|Canx|Csnk2a1|Hspa5|Commd1|Nedd4|Pcbp2|Psmb5|Psmd4|Rbbp6|Rnf4|Vps4b|Tbl1x|Tgfb1i1|Psmd3|Wfs1|Rnf13|Mapk8|Cul1|Adrm1|Gabarap|Herpud1|Cdc26|Wwp2|Psmc6|Psmd11|Rnf168|Derl3|Usp16|Rnf19b|Wwtr1|Anapc2|Xpo1|Ube4a|Ubxn1|Psmf1
Downregulated	Enrichr	GO_Biological Process	gene expression (GO:0010467)	-7.00174	MRPS17;SMG1;RPL3;RPL10;RPL34;RPL9;RPL6;RPL7;DUSP11;RBM3;RPS17;RPS19;POLR2C;RPL14;POLR2E;RPS11;RPL18;RPS10;SRSF11;RPS12;DDX17;RANBP2;NUP133;RPL35A;THOC2;RPS26;SETX;DDX39B;HNRNPA2B1;DRG1;RPS20;RPL29
Downregulated	Enrichr	GO_Biological Process	protein targeting to ER (GO:0045047)	-6.74452	RPL3;RPL10;RPL34;RPL35A;RPL9;RPL6;RPL7;RPS26;RPS17;RPS19;RPL14;RPS20;RPS11;RPL29;RPL18;RPS10;RPS12
Downregulated	Metascape	GO_Biological Process	mRNA processing (GO:0006397)	-6.5	Prdx6|App|Ccnt1|Srsf10|Fmr1|Hnrnpc|Hnrnpa1|Hsf1|Raly|Rbbp6|Rbm3|Lsm2|Hnrnpa2b1|Ddx39b|Sf3b6|Rbm4b|Luc7l|Ddx17|Zc3h13|Bcas2|Nudt21|Snrpa1|Cd2bp2|Sugp1|Zcchc8|Zc3h14|Cstf2|Safb2|Setx|Thoc2
Downregulated	Enrichr	GO_Biological Process	nuclear-transcribed mRNA catabolic process (GO:0000956)	-6.40069	SMG1;RPL3;RPL10;RPL34;PARN;RPL35A;PPP2R2A;RPL9;RPL6;RPL7;RPS26;RPS17;RPS19;CNOT3;RPL14;RPS20;RPS11;RPL29;RPL18;RPS10;RPS12
Downregulated	Metascape	GO_Biological Process	RNA splicing (GO:0008380)	-5.9	Prdx6|Srsf10|Fmr1|Hnrnpc|Hnrnpa1|Raly|Rbm3|Wt1|Rps26|Lsm2|Hnrnpa2b1|Ddx39b|Sf3b6|Fastk|Rbm4b|Luc7l|Ddx17|Zc3h13|Bcas2|Snrpa1|Cd2bp2|Sugp1|Zcchc8|Fus|Setx|Thoc2
Downregulated	Metascape	GO_Biological Process	proteasomal protein catabolic process (GO:0010498)	-5.9	Araf|Aup1|Btrc|Canx|Fmr1|Hspa5|Commd1|Nedd4|Pcbp2|Psmb5|Psmd4|Rnf4|Tbl1x|Wfs1|Mapk8|Cul1|Gabarap|Herpud1|Cdc26|Wwp2|Psmc6|Ddi2|Derl3|Rnf19b|Wwtr1|Xpo1|Ube4a|Ubxn1|Psmf1|Uggt1
Downregulated	Metascape	GO_Biological Process	cytoplasmic translation (GO:0002181)	-5.8	Drg1|Eif4a2|Fmr1|Rpl18|Rpl29|Rpl6|Rpl9|Rps26|Rpl35a|Denr|Zc3h15|Eif5
Downregulated	Enrichr	GO_Biological Process	translation (GO:0006412)	-5.41428	MRPS17;RPL3;RPL10;RPL34;RPL35A;RPL9;GTPBP1;RPL6;RPL7;RPS26;EEF1B2;RPS17;RPS19;RPL14;DRG1;RPS20;RPS11;RPL29;RPL18;RPS10;ZC3H15;RPS12
Downregulated	Enrichr	GO_Biological Process	cellular macromolecule biosynthetic process (GO:0034645)	-5.41428	MRPS17;RPL3;SET;RPL10;RPL34;RPL9;RPL6;RPL7;EEF1B2;RPS17;RPS19;POLR2C;RPL14;POLR2E;RPS11;RPL18;RPS10;RPS12;RFC5;RPA1;RPL35A;GTPBP1;RPS26;DRG1;RPS20;RPL29;MCM2
Downregulated	Metascape	GO_Biological Process	proteasome-mediated ubiquitin-dependent protein catabolic process (GO:0043161)	-5.4	Araf|Aup1|Btrc|Canx|Hspa5|Commd1|Nedd4|Pcbp2|Psmb5|Psmd4|Rnf4|Tbl1x|Wfs1|Mapk8|Cul1|Gabarap|Herpud1|Cdc26|Wwp2|Psmc6|Derl3|Rnf19b|Wwtr1|Xpo1|Ube4a|Ubxn1
Downregulated	Enrichr	GO_Molecular Function	cadherin binding (GO:0045296)	-5.29394	DDX6;TXNDC9;RPL34;ENO1;IQGAP1;FNBP1L;BZW1;RPL6;GOLGA3;LARP1;PPME1;RPL14;ERC1;SPTAN1;EPS15;ZC3H15;TMPO;HSPA5;IDH1;PRDX6;EPN2;RPS26;TJP1;EIF5;UBAP2;RPL29;PHLDB2
Downregulated	Metascape	GO_Biological Process	posttranscriptional regulation of gene expression (GO:0010608)	-5.1	App|Cdk4|Ddx6|Fmr1|Ilf3|Rbm3|Ncor1|Zc3h7b|Tarbp2|Wt1|Hnrnpa2b1|Ddx39b|Tmed2|Phax|Fastk|Rbm4b|Slc35a4|Nudt21|Nolc1|Larp1|Eif3k|Parn|Usp16|Zc3h14|Eprs|Rpl10|Eif5|Eif2b5|Cnot3|Tnrc6a|Fus
Downregulated	Metascape	GO_Biological Process	protein modification by small protein conjugation (GO:0032446)	-5	Btrc|Hspa5|Hsp90aa1|Pias2|Commd1|Nedd4|Rbbp6|Rnf4|Tgfbr1|Trim28|Wfs1|Rnf13|Mapk8|Cul1|Mad2l1|Gabarap|Herpud1|Cdc26|Trim35|Wwp2|Trim37|Med23|Rnf168|Kcmf1|Tnks2|Rnf19b|Peli2|Wwtr1|Anapc2|Cbll1|Arrdc3|Ube4a|Pja2|Kdm2a|Ubxn1
Downregulated	Metascape	GO_Biological Process	protein ubiquitination (GO:0016567)	-4.8	Btrc|Hspa5|Hsp90aa1|Commd1|Nedd4|Rbbp6|Rnf4|Tgfbr1|Wfs1|Rnf13|Mapk8|Cul1|Mad2l1|Gabarap|Herpud1|Cdc26|Trim35|Wwp2|Trim37|Med23|Rnf168|Kcmf1|Tnks2|Rnf19b|Peli2|Wwtr1|Anapc2|Cbll1|Arrdc3|Ube4a|Pja2|Kdm2a|Ubxn1
Downregulated	Metascape	GO_Biological Process	regulation of cytoskeleton organization (GO:0051493)	-4.8	Ctsl|Dctn1|Drg1|Hdac2|Ilk|Arhgef2|Pam|Pfn2|Tmsb4x|Rnf4|Sgk1|Sorbs3|Vps4b|Sptan1|Sdc4|Tacc3|Tgfbr1|Tjp1|Mapk8|Iqgap1|Myadm|Arhgef7|Jmy|Trim37|Arhgap17|Rictor|Braf|Phldb2|Cep295
Downregulated	Metascape	GO_Biological Process	regulation of cellular response to stress (GO:0080135)	-4.8	App|Eno1|Fmr1|Hsf1|Mcl1|Commd1|Dusp1|Ncor1|Trim28|Wfs1|Rnf13|Map2k4|Serinc3|Bok|Rif1|Zfp622|Ddx39b|Stk3|Tmed2|Mtch2|Herpud1|Nudt16l1|Chordc1|Rnf168|Glrx|Tex15|Nsd2|Braf|Micu1|Pja2|Ubxn1|Smg1|Fus
Downregulated	Metascape	GO_Biological Process	histone modification (GO:0016570)	-4.8	App|Crebbp|Ctbp1|Ezh1|Fmr1|Hdac2|Ncor1|Tbl1x|Morf4l1|Mta2|Rif1|Kat6b|Trim37|Rnf168|Mier1|Usp16|Ehmt1|Nsd2|Zzz3|Zfp369|Kdm4b|Kdm2a|Taf6l|Auts2|Phf8|Zfp335
Downregulated	Enrichr	GO_Biological Process	regulation of mitotic cell cycle (GO:0007346)	-4.75941	APP;PSMD11;BTG1;CUL1;IQGAP1;CDK11B;PSMB5;PSMC6;PSMD4;CDC26;PSMD3;HSF1;TRIM35;PSMF1;BUB3;BTRC;OBSL1;ANAPC2;MAD2L1
Downregulated	Enrichr	GO_Biological Process	peptide biosynthetic process (GO:0043043)	-4.72233	MRPS17;RPL3;RPL10;RPL34;RPL35A;RPL9;RPL6;RPL7;RPS26;RPS17;RPS19;RPL14;RPS20;RPS11;RPL29;RPL18;RPS10;RPS12
Downregulated	Enrichr	GO_Biological Process	ubiquitin-dependent protein catabolic process (GO:0006511)	-4.46325	UBXN1;PSMD11;RNF13;TGFB1I1;VPS4B;RNF19B;RNF4;HERPUD1;PSMB5;PSMD4;CDC26;PSMD3;PCBP2;RBBP6;PSMF1;TBL1X;BUB3;BTRC;ADRM1;UBE4A;WWP2;RNF168;TOM1L1;PSMC6;NEDD4;MAD2L1;ANAPC2
Downregulated	Enrichr	GO_Biological Process	RNA splicing, via transesterification reactions with bulged adenosine as nucleophile (GO:0000377)	-4.36913	ZCCHC8;FUS;SF3B6;CSTF2;RBM4B;CHERP;LSM2;NUDT21;DDX39B;POLR2C;PCBP2;HNRNPA2B1;POLR2E;CD2BP2;SNRPA1;RALY;HNRNPC;HNRNPA1;SRSF10;SRSF11;BCAS2;SUGP1
Downregulated	Enrichr	GO_Biological Process	mRNA splicing, via spliceosome (GO:0000398)	-4.33903	DDX17;ZCCHC8;FUS;SF3B6;CSTF2;RBM4B;CHERP;LSM2;NUDT21;DDX39B;POLR2C;PCBP2;HNRNPA2B1;POLR2E;CD2BP2;SNRPA1;RALY;HNRNPC;HNRNPA1;SRSF10;SRSF11;BCAS2;SUGP1
Downregulated	Enrichr	GO_Biological Process	ncRNA processing (GO:0034470)	-4.10366	ZCCHC8;RPL3;RPL10;RPL34;WDR75;NOLC1;RPL35A;RPL9;RPL6;TARBP2;RPL7;RPS17;RPS19;LAS1L;BMS1;HNRNPA2B1;RPL14;RPL29;RPL18
Downregulated	Enrichr	GO_Biological Process	cellular protein modification process (GO:0006464)	-3.86734	APP;CCNT1;ARAF;ILK;PPP2R2A;LOXL2;DUSP11;PSMD4;FASTK;PSMD3;BTRC;PRKACB;WSB1;CSNK2A1;DUSP1;SIRT5;WIPI2;COMMD1;TGFBR1;ILF3;PIGK;FAM20B;SPARCL1;SIK2;SGK1;OBSL1;CAMK2D;PSMD11;CTBP1;CUL1;GLRX;STK3;SOCS3;MAPK8;PSMB5;TNKS2;PSMF1;LCMT1;WFS1;LAMB2;BRAF;WWP2;PTPN13;CDC42BPA;CDK11B;PTPRD;TBCK;PSMC6;CDK4;CDK14;METAP2
Downregulated	Enrichr	GO_Biological Process	proteasome-mediated ubiquitin-dependent protein catabolic process (GO:0043161)	-3.76986	UBXN1;PSMD11;HSPA5;WFS1;DERL3;CUL1;UBE4A;WWP2;AUP1;RNF4;HERPUD1;PSMB5;PSMC6;PSMD4;CDC26;NEDD4;PSMD3;PCBP2;PSMF1;TBL1X;BUB3;BTRC;MAD2L1;ANAPC2
Downregulated	Enrichr	GO_Biological Process	mRNA processing (GO:0006397)	-3.75769	ZCCHC8;FUS;SF3B6;CSTF2;RBM4B;THOC2;CHERP;LSM2;NUDT21;DDX39B;POLR2C;PCBP2;HNRNPA2B1;POLR2E;CD2BP2;SNRPA1;RALY;HNRNPC;HNRNPA1;SRSF10;SRSF11;BCAS2;SUGP1
Downregulated	Enrichr	GO_Biological Process	rRNA metabolic process (GO:0016072)	-3.55003	RPL3;RPL10;RPL34;WDR75;NOLC1;RPL35A;RPL9;RPL6;RPL7;RPS17;RPS19;LAS1L;BMS1;RPL14;RPL29;RPL18
Downregulated	Enrichr	GO_Biological Process	regulation of cell cycle phase transition (GO:1901987)	-3.401	PSMD11;PSMB5;PSMC6;PSMD4;CDC26;PSMD3;CUL1;BUB3;PSMF1;BTRC;ANAPC2;MAD2L1
Downregulated	Enrichr	GO_Biological Process	cellular protein metabolic process (GO:0044267)	-3.32841	MRPS17;APP;RPL3;RPL10;RPL34;ARAF;RPL9;RPL6;RPL7;LOXL2;RPS17;RPS19;RPL14;RPL18;RPS11;SEC11A;RPS10;LCMT1;RPS12;WFS1;LAMB2;RPL35A;WWP2;RPS26;SPARCL1;RPS20;RPL29
Downregulated	Enrichr	GO_Biological Process	ribosome biogenesis (GO:0042254)	-3.27775	RPL3;RPL10;RPL34;WDR75;NOLC1;RPL35A;RPL9;RPL6;RPL7;RPS17;XPO1;RPS19;LAS1L;BMS1;RPL14;RPL29;RPL18
Downregulated	Enrichr	GO_Biological Process	rRNA processing (GO:0006364)	-3.26016	RPL3;RPL10;RPL34;WDR75;NOLC1;RPL35A;RPL9;RPL6;RPL7;RPS17;RPS19;LAS1L;BMS1;RPL14;RPL29;RPL18
Downregulated	Enrichr	GO_Biological Process	posttranscriptional regulation of gene expression (GO:0010608)	-2.86048	RBM3;APP;NUDT21;LARP1;RPL10;ZC3H7B;NOLC1;RBM4B
Downregulated	Enrichr	GO_Molecular Function	ubiquitin binding (GO:0043130)	-2.78063	RNF168;TOM1L1;UBXN1;USP16;DDI2;NEDD4;ADRM1;RNF19B;AUP1;BUB3
Downregulated	Enrichr	GO_Biological Process	ribonucleoprotein complex assembly (GO:0022618)	-2.56251	HSP90AA1;RPL3;RPL10;RPL6;TARBP2;SETX;NUDT21;EIF5;RPS19;DDX39B;LUC7L;DENR;SRSF10
Downregulated	Enrichr	GO_Biological Process	hippo signaling (GO:0035329)	-2.53739	TJP1;WWTR1;MOB1A;DVL2;AMOT;STK3
Downregulated	Enrichr	GO_Biological Process	regulation of cellular macromolecule biosynthetic process (GO:2000112)	-2.53739	APP;BTG1;RPL10;HP1BP3;NOLC1;RBM4B;RPL6;RBM3;NSD2;DVL2;RBBP6;ERC1;SRSF10;WWTR1;CREBBP;FUS;FOXN3;SMARCA2;CDK11B;TGFBR1;MED23;TOM1L1;TAF6L;GON4L;WT1;KAT6B;PFDN5
Downregulated	Enrichr	GO_Biological Process	modification-dependent protein catabolic process (GO:0019941)	-2.52681	PSMD11;RNF13;ADRM1;RNF19B;UBE4A;HERPUD1;RNF168;CDC26;NEDD4;PSMD3;RBBP6;PSMF1;BUB3;BTRC;MAD2L1;ANAPC2
Downregulated	Enrichr	GO_Biological Process	anaphase-promoting complex-dependent catabolic process (GO:0031145)	-2.51154	PSMD11;PSMB5;PSMC6;PSMD4;CDC26;PSMD3;BUB3;PSMF1;ANAPC2;MAD2L1
Downregulated	Enrichr	GO_Biological Process	regulation of mRNA catabolic process (GO:0061013)	-2.45665	PSMD11;SET;XPO1;PSMB5;PSMC6;PSMD4;FMR1;PSMD3;PARN;PSMF1;GTPBP1;ZC3H14
Downregulated	Enrichr	GO_Biological Process	regulation of mitotic cell cycle phase transition (GO:1901990)	-2.34574	HSP90AA1;PSMD11;DCTN1;CUL1;PSMB5;PSMC6;PSMD4;CDC26;PSMD3;PSMF1;BUB3;BTRC;SFI1;ANAPC2;MAD2L1
Downregulated	Enrichr	GO_Biological Process	regulation of mRNA stability (GO:0043488)	-2.34574	PSMD11;SET;FUS;FMR1;PARN;LARP1;XPO1;PSMB5;PSMC6;PSMD4;PSMD3;PSMF1;ZC3H14
Downregulated	Enrichr	GO_Biological Process	protein polyubiquitination (GO:0000209)	-2.17245	WSB1;PSMD11;PELI2;CUL1;RNF19B;UBE4A;WWP2;RNF4;RNF168;PSMB5;PSMC6;PSMD4;TNKS2;CDC26;NEDD4;PSMD3;RBBP6;PSMF1;BTRC;ANAPC2
Downregulated	Enrichr	GO_Molecular Function	mRNA binding (GO:0003729)	-1.58795	DDX6;SF3B6;FMR1;CSTF2;PARN;RBM4B;THOC2;RPL7;RPS26;NUDT21;LARP1;PCBP2;HNRNPA2B1;G3BP2;LUC7L;DENR;HNRNPC
Downregulated	Enrichr	GO_Molecular Function	protein serine/threonine kinase activity (GO:0004674)	-1.58795	SMG1;CAMK2D;CSNK2A1;MAST4;ARAF;ILK;BRAF;VRK3;CDC42BPA;CDK11B;TGFBR1;MYLK;STK3;TTN;MAPK8;CDK4;FASTK;SIK2;SGK1;CDK14

## Sheet: GO_primary_T somatic
GO_DEGs in primary to transitioning somatic cells
Regulation	Analysis tool	Ontologies	Term	LogP	Genes
Upregulated	Enrichr	GO_Molecular Function	RNA binding (GO:0003723)	-22.8911	EIF4A2;RPL3;POP7;RPL34;ENO1;RPL9;BZW1;RPL6;RPL7;RPS17;PSMD4;RPS19;LUC7L;RPS11;RPS10;DDX17;MBNL1;ILF3;DDX39B;CLNS1A;SNRPG;SRSF3;RPL26;SRSF5;RPL29;KPNB1;ANP32A;CSTF2;ZCCHC9;NOLC1;MRPL15;HNRNPLL;MTDH;PCBP2;G3BP2;SAFB2;LTA4H;LLPH;ZC3H15;RPL41;CHTOP;PRPF38A;FUS;GOT2;MSN;LSM3;CLK3;CHERP;RPS26;TBL3;EIF5;FUBP3;HNRNPD;UBE2N;RPS20;HNRNPC;ALDH18A1;FARSA;SMG1;CELF1;MTCL1;MRPS11;HMGB2;AFF2;DUSP11;RBM3;MRPL40;…
Upregulated	Metascape	GO_Biological Process	cytoplasmic translation (GO:0002181)	-15	Drg1|Eif1a|Eif4a2|Eif4ebp1|Rack1|Rbm3|Rpl18|Rpl26|Rpl29|Rpl6|Rpl7|Rpl9|Rps17|Rps19|Rps29|Rps11|Rpl3|Rps26|Mrpl15|Mrpl17|Eef1b2|Rpl35a|Mrps25|Rpl15|Mrpl51|Farsa|Rpl14|Rps20|Mrpl24|Mrpl57|Rpl41|Mrps11|Zc3h15|Eif3k|Kars|Eprs|Rpl10|Eif5|Mrps35
Upregulated	Metascape	GO_Biological Process	cellular amide metabolic process (GO:0043603)	-15	Drg1|Eif1a|Eif4a2|Eif4ebp1|Rack1|Rbm3|Rpl18|Rpl26|Rpl29|Rpl6|Rpl7|Rpl9|Rps17|Rps19|Rps29|Rps11|Rpl3|Rps26|Mrpl15|Mrpl17|Eef1b2|Rpl35a|Mrps25|Rpl15|Mrpl51|Farsa|Rpl14|Rps20|Mrpl24|Mrpl57|Rpl41|Mrps11|Zc3h15|Eif3k|Kars|Eprs|Rpl10|Eif5|Mrps35
Upregulated	Metascape	GO_Biological Process	ribonucleoprotein complex assembly (GO:0022618)	-13	Drg1|Eif1a|Eif4a2|Eif4ebp1|Rack1|Ide|Lta4h|Rbm3|Rpl18|Rpl26|Rpl29|Rpl6|Rpl7|Rpl9|Rps17|Rps19|Rps29|Rps11|Rpl3|Rps26|Mrpl15|Mrpl17|Eef1b2|Sec11a|Rpl35a|Mrps25|Rpl15|Mrpl51|Farsa|Rpl14|Rps20|Mrpl24|Mrpl57|Rpl41|Mrps11|Zc3h15|Eif3k|Oplah|Kars|Eprs|Rpl10|Eif5|Mrps35
Upregulated	Enrichr	GO_Biological Process	cytoplasmic translation (GO:0002181)	-12.868	EIF4A2;RPL41;RPL3;RPL10;RPL34;RPL35A;RPL9;RPL6;RPL7;RPS26;RPS17;RPS19;RPS29;RPL14;DRG1;RPS20;RPL26;RPL15;RPS11;RPL29;RPL18;RPS10;ZC3H15
Upregulated	Enrichr	GO_Biological Process	nuclear-transcribed mRNA catabolic process	-12.2871	RPL41;SMG1;RPL3;RPL10;RPL34;RPL35A;RPL9;RPL6;RPL7;RPS26;RPS17;RPS19;RPS29;RPL14;RPS20;RPL26;RPL15;RPS11;RPL29;RPL18;RPS10
Upregulated	Metascape	GO_Biological Process	RNA splicing, via transesterification reactions with bulged adenosine as nucleophile (GO:0000377)	-12	Drg1|Eif1a|Eif4a2|Eif4ebp1|Rack1|Rbm3|Rpl18|Rpl26|Rpl29|Rpl6|Rpl7|Rpl9|Rps17|Rps19|Rps29|Rps11|Rpl3|Rps26|Mrpl15|Mrpl17|Eef1b2|Rpl35a|Mrps25|Rpl15|Mrpl51|Farsa|Rpl14|Rps20|Mrpl24|Mrpl57|Rpl41|Mrps11|Zc3h15|Eif3k|Kars|Eprs|Rpl10|Sgms1|Eif5|Mrps35
Upregulated	Enrichr	GO_Biological Process	gene expression (GO:0010467)	-11.7662	SMG1;RPL3;RPL10;RPL34;MRPS11;RRBP1;RPL9;RPL6;RPL7;DUSP11;RBM3;RPS17;RPS19;FIP1L1;RPL14;RPL15;RPS11;RPL18;RPS10;SRSF11;DDX17;RANBP2;RPL41;CHTOP;NUP155;RPL35A;MRPL24;RPS26;MRPL51;DDX39B;FUBP3;RPS29;HNRNPA2B1;HNRNPD;DRG1;SRSF3;RPS20;RPL26;SRSF5;RPL29
Upregulated	Enrichr	GO_Biological Process	translation (GO:0006412)	-11.7366	RPL3;RPL10;RPL34;MRPS11;RRBP1;RPL9;MRPL57;RPL6;RPL7;EEF1B2;RPS17;RPS19;RPL14;RPL15;RPS11;RPL18;RPS10;ZC3H15;RPL41;MRPS24;RPL35A;MRPL24;RPS26;MRPL51;PPA2;RPS29;DRG1;RPS20;RPL26;RPL29;FARSA
Upregulated	Metascape	GO_Biological Process	mRNA metabolic process (GO:0016071)	-11	C1qbp|Clns1a|Celf1|Srsf10|Aff2|Hnrnpc|Hnrnpa1|Hsf1|Npm3|Raly|Rbm3|Rpl26|Rpl7|Rps17|Rps19|Sf3a2|Zc3h7b|Srsf3|Srsf5|Utp4|Wt1|Cherp|Hnrnpa2b1|Ddx39b|Zfp326|Ccnl1|Mbnl1|Rpl35a|Osgep|Fastk|Rbm4b|Fip1l1|Luc7l|Ddx17|Rpl14|Lsm3|U2surp|Mrps11|Snrpg|Bcas2|Nudt21|Snrpa1|Ints10|Hnrnpll|Iws1|Pop7|Sf3b1|Cstf2|Tbl3|Prpf38a|Fus
Upregulated	Enrichr	GO_Biological Process	SRP-dependent cotranslational protein targeting to membrane (GO:0006614)	-10.4601	RPL41;RPL3;RPL10;RPL34;RPL35A;RPL9;RPL6;RPL7;RPS26;RPS17;RPS19;RPS29;RPL14;RPS20;RPL26;RPL15;RPS11;RPL29;RPL18;RPS10
Upregulated	Enrichr	GO_Biological Process	cotranslational protein targeting to membrane (GO:0006613)	-10.1735	RPL41;RPL3;RPL10;RPL34;RPL35A;RPL9;RPL6;RPL7;RPS26;RPS17;RPS19;RPS29;RPL14;RPS20;RPL26;RPL15;RPS11;RPL29;RPL18;RPS10
Upregulated	Metascape	GO_Biological Process	posttranscriptional regulation of gene expression (GO:0010608)	-10	Drg1|Eif4a2|Eif4ebp1|Rpl18|Rpl26|Rpl29|Rpl6|Rpl9|Rps29|Rps26|Rpl35a|Rpl15|Rpl41|Zc3h15|Eif5
Upregulated	Enrichr	GO_Biological Process	protein targeting to ER (GO:0045047)	-9.52622	RPL41;RPL3;RPL10;RPL34;RPL35A;RPL9;RPL6;RPL7;RPS26;RPS17;RPS19;RPS29;RPL14;RPS20;RPL26;RPL15;RPS11;RPL29;RPL18;RPS10
Upregulated	Metascape	GO_Biological Process	regulation of androgen receptor signaling pathway (GO:0060765)	-9.2	Drg1|Eif1a|Eif4a2|Eif4ebp1|Rack1|Hmgcl|Ide|Lta4h|Rbm3|Rpl18|Rpl26|Rpl29|Rpl6|Rpl7|Rpl9|Rps17|Rps19|Rps29|Shmt1|Rps11|Rpl3|Rps26|Mrpl15|Mrpl17|Eef1b2|Sec11a|Rpl35a|Mrps25|Rpl15|Mrpl51|Farsa|Rpl14|Rps20|Mrpl24|Mrpl57|Rpl41|Mrps11|Zc3h15|Eif3k|Oplah|Kars|Eprs|Rpl10|Sgms1|Eif5|Plaat3|Mrps35
Upregulated	Enrichr	GO_Biological Process	peptide biosynthetic process (GO:0043043)	-9.18924	RPL41;RPL3;RPL10;RPL34;MRPS11;RPL35A;RRBP1;RPL9;MRPL24;RPL6;RPL7;RPS26;RPS17;MRPL51;RPS19;RPS29;RPL14;RPS20;RPL26;RPL15;RPS11;RPL29;RPL18;RPS10
Upregulated	Enrichr	GO_Biological Process	cellular macromolecule biosynthetic process (GO:0034645)	-9.08356	RPL3;SET;RPL10;RPL34;MRPS11;RRBP1;RPL9;RPL6;RPL7;EEF1B2;RPS17;RPS19;RPL14;RPL15;RPS11;RPL18;RPS10;TIPIN;RPL41;RFC2;RPA1;RPL35A;MRPL24;RPS26;MRPL51;FUBP3;RPS29;DRG1;RPS20;RPL26;TOP1;RPL29;MCM2
Upregulated	Metascape	GO_Biological Process	cellular protein catabolic process (GO:0044257)	-7.8	C1qbp|Clns1a|Celf1|Srsf10|Aff2|Hnrnpc|Hnrnpa1|Raly|Sf3a2|Srsf3|Srsf5|Wt1|Hnrnpa2b1|Ddx39b|Zfp326|Mbnl1|Rbm4b|Luc7l|Ddx17|Lsm3|Snrpg|Bcas2|Snrpa1|Iws1|Sf3b1|Prpf38a|Fus
Upregulated	Metascape	GO_Biological Process	regulation of mRNA processing (GO:0050684)	-7.5	C1qbp|Clns1a|Celf1|Srsf10|Aff2|Hnrnpc|Hnrnpa1|Hsf1|Raly|Sf3a2|Srsf3|Srsf5|Hnrnpa2b1|Ddx39b|Zfp326|Mbnl1|Rbm4b|Fip1l1|Luc7l|Ddx17|Lsm3|Snrpg|Bcas2|Nudt21|Snrpa1|Hnrnpll|Iws1|Sf3b1|Cstf2|Prpf38a
Upregulated	Metascape	GO_Biological Process	regulation of protein-containing complex assembly (GO:0043254)	-7.4	Prdx6|C1qbp|Celf1|Srsf10|Aff2|Rbm3|Srsf3|Srsf5|Rps26|Hnrnpa2b1|Zfp326|Ccnl1|Mbnl1|Fastk|Ddx17|Hnrnpll|Clk3|Fus
Upregulated	Metascape	GO_Biological Process	regulation of cellular protein catabolic process (GO:1903362)	-7.2	C1qbp|Clns1a|Celf1|Srsf10|Hsp90aa1|Npm3|Rpl26|Rpl6|Rpl7|Rps17|Rps19|Ruvbl2|Sf3a2|Utp4|Rpl3|Ddx39b|Mbnl1|Rpl35a|Luc7l|Ddx17|Rpl14|Mrps11|Snrpg|Nudt21|Pop7|Sf3b1|Rpl10|Tbl3|Eif5
Upregulated	Metascape	GO_Biological Process	response to hormone (GO:0009725)	-7.2	Clns1a|Celf1|Srsf10|Hsp90aa1|Rpl6|Rps19|Ruvbl2|Sf3a2|Rpl3|Ddx39b|Mbnl1|Luc7l|Mrps11|Snrpg|Nudt21|Sf3b1|Rpl10|Eif5
Upregulated	Metascape	GO_Biological Process	proteolysis involved in cellular protein catabolic process (GO:0051603)	-6.9	Clns1a|Celf1|Srsf10|Hsp90aa1|Rpl6|Rps19|Ruvbl2|Sf3a2|Rpl3|Ddx39b|Mbnl1|Luc7l|Mrps11|Snrpg|Nudt21|Sf3b1|Rpl10|Eif5
Upregulated	Metascape	GO_Biological Process	regulation of cell-substrate junction assembly (GO:0090109)	-6.6	Dst|Gja1|Hsp90aa1|Ilk|Lmna|Msn|Map1b|Cyth1|Rac1|Pdlim1|Dock7|Mtcl1|Rhobtb3|Sipa1l3|Clasp1|Lims1|Kif26b|Syne2|Ust
Upregulated	Enrichr	GO_Biological Process	cellular protein metabolic process (GO:0044267)	-6.50588	STOML2;RPL3;RPL10;RPL34;MRPS11;RRBP1;IDE;RPL9;RPL6;RPL7;DUSP12;RPS17;RPS19;RPL14;LTA4H;RPL15;RPL18;RPS11;SEC11A;RPS10;RPL41;LAMB2;MMP2;RPL35A;RABGGTB;MRPL24;CKAP4;KTN1;RPS26;MRPL51;RPS29;RPS20;RPL26;RPL29
Upregulated	Enrichr	GO_Biological Process	nuclear-transcribed mRNA catabolic process (GO:0000956)	-6.4355	RPL41;SMG1;RPL3;RPL10;RPL34;RPL35A;RPL9;RPL6;RPL7;RPS26;RPS17;RPS19;RPS29;RPL14;RPS20;RPL26;RPL15;RPS11;RPL29;RPL18;RPS10
Upregulated	Metascape	GO_Biological Process	nucleobase-containing compound transport (GO:0015931)	-6.4	Clns1a|Celf1|Srsf10|Hnrnpa1|Sf3a2|Srsf3|Srsf5|Hnrnpa2b1|Ddx39b|Mbnl1|Rbm4b|Luc7l|Ddx17|Lsm3|Snrpg|Bcas2|Snrpa1|Sf3b1|Prpf38a
Upregulated	Metascape	GO_Biological Process	aerobic respiration (GO:0009060)	-6.4	Clns1a|Celf1|Srsf10|Hnrnpa1|Sf3a2|Srsf3|Srsf5|Hnrnpa2b1|Ddx39b|Mbnl1|Rbm4b|Luc7l|Ddx17|Lsm3|Snrpg|Bcas2|Snrpa1|Sf3b1|Prpf38a
Upregulated	Metascape	GO_Biological Process	regulation of cell morphogenesis involved in differentiation (GO:0010769)	-6.4	Clns1a|Celf1|Srsf10|Hnrnpa1|Sf3a2|Srsf3|Srsf5|Hnrnpa2b1|Ddx39b|Mbnl1|Rbm4b|Luc7l|Ddx17|Lsm3|Snrpg|Bcas2|Snrpa1|Sf3b1|Prpf38a
Upregulated	Metascape	GO_Biological Process	ribonucleoside triphosphate biosynthetic process (GO:0009201)	-6.3	Hnrnpd|C1qbp|Clns1a|Celf1|Srsf10|Aff2|Hnrnpc|Hnrnpa1|Hsf1|Raly|Sf3a2|Srsf3|Srsf5|Srebf1|Hnrnpa2b1|Ddx39b|Zfp326|Mbnl1|Rbm4b|Fip1l1|Luc7l|Ddx17|Lsm3|Snrpg|Bcas2|Nudt21|Snrpa1|Hnrnpll|Iws1|Sf3b1|Cstf2|Pcif1|Prpf38a|Smg1
Upregulated	Metascape	GO_Biological Process	positive regulation of protein ubiquitination (GO:0031398)	-6.2	Hnrnpd|C1qbp|Cdk4|Celf1|Eif4ebp1|Rack1|Ilf3|Rbm3|Rpl26|Zc3h7b|Shmt1|Wt1|Fto|Hnrnpa2b1|Ddx39b|Tmed2|Mtor|Fastk|Dph6|Rbm4b|Bzw1|Slc35a4|Nudt21|Nolc1|Eif3k|Eprs|Rpl10|Tent5a|Eif5|Epb41l5|Eif5b|Pcif1|Fus
Upregulated	Metascape	GO_Biological Process	heterocycle biosynthetic process (GO:0018130)	-5.9	Hnrnpd|C1qbp|Cdk4|Celf1|Eif4ebp1|Rack1|Ilf3|Rbm3|Rpl26|Shmt1|Wt1|Fto|Ddx39b|Tmed2|Mtor|Dph6|Rbm4b|Bzw1|Slc35a4|Nolc1|Eif3k|Eprs|Rpl10|Eif5|Eif5b|Pcif1
Upregulated	Metascape	GO_Biological Process	regulation of DNA metabolic process (GO:0051052)	-5.8	Hnrnpd|C1qbp|Cdk4|Celf1|Efna1|Eif4ebp1|Rack1|Ilf3|Rbm3|Rpl26|Shmt1|Wt1|Fto|Ddx39b|Tmed2|Mtor|Dph6|Rbm4b|Bzw1|Slc35a4|Tmed10|Nolc1|Eif3k|Eprs|Rpl10|Eif5|Eif5b|Pcif1
Upregulated	Enrichr	GO_Biological Process	mRNA processing (GO:0006397)	-5.79479	CELF1;CSTF2;RBM4B;FIP1L1;PCBP2;RALY;HNRNPA1;SF3B1;SRSF10;SRSF11;BCAS2;CHTOP;PRPF38A;SF3A2;FUS;LSM3;U2SURP;CHERP;NUDT21;DDX39B;HNRNPA2B1;HNRNPD;SNRPG;SRSF3;SNRPA1;HNRNPC;SRSF5
Upregulated	Enrichr	GO_Biological Process	RNA processing (GO:0006396)	-5.43316	DDX17;MBNL1;SF3A2;FUS;CELF1;LSM3;DUSP11;RBM3;NUDT21;DDX39B;WT1;HNRNPA2B1;SNRPG;HNRNPD;SNRPA1;SRSF5;HNRNPC;SF3B1;BCAS2;SRSF11
Upregulated	Enrichr	GO_Biological Process	ncRNA processing (GO:0034470)	-5.29817	RPL41;POP7;RPL3;RPL10;UTP4;RPL34;INTS10;NOLC1;RPL35A;RPL9;RPL6;RPL7;RPS17;TBL3;RPS19;HNRNPA2B1;RPL14;RPL26;RPL15;RPL29;RPL18
Upregulated	Enrichr	GO_Biological Process	ribonucleoprotein complex assembly (GO:0022618)	-5.14602	HSP90AA1;RPL3;SF3A2;RPL10;CELF1;MRPS11;RPL6;NUDT21;EIF5;RPS19;DDX39B;CLNS1A;SNRPG;LUC7L;SRSF5;SF3B1;SRSF10
Upregulated	Enrichr	GO_Molecular Function	cadherin binding (GO:0045296)	-5.05676	BMPR2;RPL34;ENO1;IQGAP1;BZW1;RPL6;PDLIM1;MPRIP;RPL14;RPL15;SPTAN1;ZC3H15;TMPO;SH3GLB1;HSPA5;IST1;TMOD3;ANK3;PRDX6;KTN1;EPN2;RPS26;EIF5;UBAP2;RPL29;TLN1;PHLDB2
Upregulated	Enrichr	GO_Biological Process	rRNA metabolic process (GO:0016072)	-4.7683	RPL41;RPL3;RPL10;UTP4;RPL34;NOLC1;RPL35A;RPL9;RPL6;RPL7;RPS17;TBL3;RPS19;RPL14;RPL26;RPL15;RPL29;RPL18
Upregulated	Enrichr	GO_Biological Process	rRNA processing (GO:0006364)	-4.35896	RPL41;RPL3;RPL10;UTP4;RPL34;NOLC1;RPL35A;RPL9;RPL6;RPL7;RPS17;TBL3;RPS19;RPL14;RPL26;RPL15;RPL29;RPL18
Upregulated	Enrichr	GO_Biological Process	ribosome biogenesis (GO:0042254)	-3.71378	RPL41;RPL3;RPL10;UTP4;RPL34;NOLC1;RPL35A;RPL9;RPL6;RPL7;RPS17;TBL3;RPS19;RPL14;RPL26;RPL15;RPL29;RPL18
Upregulated	Enrichr	GO_Biological Process	regulation of mitotic cell cycle (GO:0007346)	-2.9198	CUL7;INTS13;PSMD11;CDKN1B;IQGAP1;PSMB5;PSMC6;PSMD4;PSMD3;HSF1;PSME1;EIF4EBP1;TRIM35;PSME2;OBSL1;ANAPC2
Upregulated	Enrichr	GO_Molecular Function	mRNA binding (GO:0003729)	-2.82225	RPL41;CELF1;SHMT1;MRPS11;CSTF2;RBM4B;HNRNPLL;RPL7;RPS26;NUDT21;FUBP3;C1QBP;PCBP2;HNRNPA2B1;G3BP2;LUC7L;RPL26;HNRNPC;SRSF5;SF3B1
Downregulated	Enrichr	GO_Molecular Function	RNA binding (GO:0003723)	-16.2183	DIDO1;DDX46;HDLBP;HNRNPU;PEBP1;HNRNPR;RPL10A;ELAVL1;NGRN;RPS16;SNRNP70;RPS18;TNPO1;RPS13;EIF5A;PARP1;SCAF11;RBM18;RPL22;ALG13;PRPF40A;SAFB;DDX50;GTPBP4;GNL3;PTBP3;ATXN2L;SFPQ;SUB1;LUC7L3;MYH9;ERH;PABPC1;PPIG;SRSF6;EIF4E2;MAPRE1;RPL28;SF1;ANKRD17;MACF1;GRN;RBM8A;DHX9;BAZ2A;UBFD1;SLC3A2;ZC3HAV1;HTATSF1;GTF2E2;ATXN2;RPS15A;DHX33;PES1;TPR;UBC;RPS27A;SPTBN1;SRPK2;DYNC1H1;HSPA8;RBM39;NPM1;ZRANB2;CPSF6;…
Downregulated	Metascape	GO_Biological Process	chromatin organization (GO:0006325)	-10	Cbx1|Cbx5|Dnmt1|Dnmt3a|H3f3a|Hcfc1|Hmgn1|Npm1|Nsd1|Ptma|Trim27|Uimc1|Macroh2a1|Hnrnpu|Tet1|Dmap1|Dpf3|Naa60|Ep400|Brd8|Arid1a|Trrap|Ogt|Jmjd1c|Dek|Baz2a|Bptf|Hdac4|Kat7|Eny2|Bag6|Nfrkb|Setd2|Ubn2|Kmt2d|Srcap
Downregulated	Metascape	GO_Biological Process	histone modification (GO:0016570)	-8.5	Brca2|Ccna2|Hcfc1|Nsd1|Prkcd|Uimc1|Sin3a|Sin3b|Vrk1|Ppp4c|Dmap1|Trmt112|Sfpq|Naa60|Ep400|Brd8|Trrap|Ogt|Jmjd1c|Baz2a|Hdac4|Kat7|Eny2|Pim3|Setd2|Padi6|Kmt2d
Downregulated	Metascape	GO_Biological Process	protein localization to organelle (GO:0033365)	-8.2	Macf1|Akt2|Brca2|Cdk1|Cfl1|Cpe|Dhx9|Mapre1|Hspa8|Elavl1|Pex2|Dnajb6|Macroh2a1|Timm13|Hnrnpu|Rab11a|Txnip|Pes1|Lonp2|Get4|Tomm20|Nop53|Samm50|Appl1|Dnm1l|Mff|Gabarapl2|Tpr|Ank2|Bag6|Rab3gap1|Sec16a|Nup214|Vps13d|Tmem201|Tnpo1|Tor1aip2|Vps13a
Downregulated	Metascape	GO_Biological Process	RNA splicing (GO:0008380)	-8.1	Dhx9|Hspa8|Pabpc1|Snrnp70|Srpk1|Srpk2|Sf1|Hnrnpu|Zranb2|Prpf40a|Acin1|Rbm8a|Tsen34|Luc7l3|Srsf6|Ecd|Sfpq|Scaf11|Htatsf1|Rbm17|Ern1|Rbm39|Ddx46|Ptbp3|Tardbp
Downregulated	Metascape	GO_Biological Process	regulation of protein stability (GO:0031647)	-8.1	Cct5|Cdc37|Grn|Hcfc1|Hspa8|Npm1|Pex2|Zfp207|Nlrp5|P3h1|Asph|Get4|Nop53|Gtpbp4|Zbed3|Syvn1|Naa15|Ank2|Adgrv1|Usp33|Bag6|Rab3gap1|Sec16a|Tardbp
Downregulated	Metascape	GO_Biological Process	positive regulation of organelle organization (GO:0010638)	-7.4	Akt2|Rhoa|Ctnnb1|Cct5|Cfl1|Cttn|Dync1h1|Dnmt1|Mapre1|Grn|Igf1r|Trim27|Sin3a|Pebp1|Macroh2a1|Gnl3|Dynll1|Fbxo5|Smc4|Lman1|Sfpq|Dnm1l|Mff|Ckap5|Akap9|Tpr|Fermt2|Rab3gap1|Vps13d|Nfrkb|Ssbp1
Downregulated	Metascape	GO_Biological Process	cell division (GO:0051301)	-7.4	Rhoa|Ccna2|Ccnd2|Cdk1|Cfl1|Dync1h1|Mapre1|Epb41l2|Lig1|Myh9|Nek1|Sptbn1|Timeless|Vrk1|Zfp207|Gnl3|Hnrnpu|Fubp1|Fbxo5|Arl8b|Smc4|Tpx2|Ckap5|Ncapg2|Cdc123|Tpr|Cep164|Prc1|Padi6|Usp37
Downregulated	Metascape	GO_Biological Process	mRNA processing (GO:0006397)	-7.3	Dhx9|Hspa8|Pabpc1|Snrnp70|Srpk1|Srpk2|Sf1|Hnrnpu|Zranb2|Prpf40a|Acin1|Rbm8a|Tsen34|Luc7l3|Srsf6|Sympk|Ecd|Sfpq|Scaf11|Htatsf1|Rbm17|Ern1|Rbm39|Ddx46|Ptbp3|Tardbp|Cpsf6
Downregulated	Metascape	GO_Biological Process	establishment of protein localization to organelle (GO:0072594)	-7.1	Macf1|Brca2|Cfl1|Hspa8|Elavl1|Pex2|Macroh2a1|Timm13|Rab11a|Txnip|Lonp2|Get4|Tomm20|Samm50|Appl1|Mff|Tpr|Bag6|Rab3gap1|Nup214|Vps13d|Tnpo1|Vps13a
Downregulated	Metascape	GO_Biological Process	regulation of DNA metabolic process (GO:0051052)	-7	Parp1|Ctnnb1|Cct5|Dhx9|Dnmt1|Dnmt3a|Trip12|Igf1r|Npm1|Pak3|Prkcd|Sub1|Uimc1|Timeless|Gnl3|Hnrnpu|Tet1|Ppp4c|Dmap1|Ep400|Brd8|Trrap|Dek|Baz2a|Kat7|Nfrkb|Setd2
Downregulated	Metascape	GO_Biological Process	regulation of mRNA metabolic process (GO:1903311)	-6.9	Dhx9|Hspa8|Elavl1|Mov10|Npm1|Pabpc1|Snrnp70|Srpk1|Srpk2|Sf1|Hnrnpu|Acin1|Rbm8a|Srsf6|Hnrnpr|Zc3hav1|Rbm39|Tnrc6b|Safb|Ptbp3|Tardbp|Cpsf6
Downregulated	Metascape	GO_Biological Process	protein stabilization (GO:0050821)	-6.7	Cct5|Cdc37|Grn|Hcfc1|Npm1|Zfp207|P3h1|Nop53|Gtpbp4|Zbed3|Syvn1|Naa15|Ank2|Usp33|Bag6|Rab3gap1|Sec16a
Downregulated	Metascape	GO_Biological Process	RNA processing (GO:0006396)	-6.7	Bop1|Dhx9|Hspa8|Npm1|Pabpc1|Rpl10a|Rps16|Rps24|Snrnp70|Srpk1|Srpk2|Sf1|Hnrnpu|Zranb2|Prpf40a|Acin1|Rbm8a|Pes1|Tsen34|Trmt112|Luc7l3|Srsf6|Nop53|Sympk|Gtpbp4|Ecd|Sfpq|Scaf11|Htatsf1|Elp3|Rps25|Rbm17|Ern1|Rbm39|Ddx46|Ptbp3|Tardbp|Cpsf6
Downregulated	Metascape	GO_Biological Process	regulation of mRNA processing (GO:0050684)	-6.7	Dhx9|Hspa8|Npm1|Snrnp70|Srpk1|Srpk2|Sf1|Hnrnpu|Acin1|Rbm8a|Srsf6|Rbm39|Safb|Ptbp3|Cpsf6
Downregulated	Metascape	GO_Biological Process	regulation of cellular response to stress (GO:0080135)	-6.5	Parp1|Ctnnb1|Dhx9|Grn|Trip12|Hipk3|Igf1r|Mdfic|Nek1|Nfe2l1|Npm1|Igbp1|Prkcd|Uimc1|Timeless|Map4k4|Ubqln1|Ppp4c|Usp14|Dmap1|Fbxo5|Rnf146|Sfpq|Syvn1|Manf|Ep400|Brd8|Ern1|Trrap|Ogt|Dek|Kat7|Bag6|Nfrkb|Setd2
Downregulated	Metascape	GO_Biological Process	cellular protein catabolic process (GO:0044257)	-6.4	Ate1|Ctnnb1|Grn|Trip12|H13|Herc2|Nedd8|Psma2|Psma3|Ubc|Uchl1|Psma7|Ube2k|Ubqln1|Ube2j1|Usp14|Ube2d3|Pcyox1|Lonp2|Get4|Rnf146|Ubr4|Syvn1|Faf2|Usp42|Rps27a|Rnf114|Usp33|Bag6|Zswim8|Vps13a|Usp37|Rnf213
Downregulated	Metascape	GO_Biological Process	regulation of DNA replication (GO:0006275)	-6.4	Brca2|Ccna2|Cdk1|Dhx9|Npm1|Timeless|Orc3|Fbxo5|Gtpbp4|Ankrd17|Kat7|Nfrkb|Usp37|Ssbp1
Downregulated	Metascape	GO_Biological Process	modification-dependent protein catabolic process (GO:0019941)	-6.2	Ate1|Ctnnb1|Trip12|Herc2|Nedd8|Psma2|Psma3|Ubc|Uchl1|Psma7|Ube2k|Ubqln1|Ube2j1|Usp14|Ube2d3|Pcyox1|Get4|Rnf146|Ubr4|Syvn1|Faf2|Usp42|Rps27a|Rnf114|Usp33|Bag6|Zswim8|Usp37|Rnf213
Downregulated	Metascape	GO_Biological Process	regulation of RNA splicing (GO:0043484)	-6.2	Akt2|Clk1|Hspa8|Npm1|Snrnp70|Sf1|Hnrnpu|Acin1|Rbm8a|Srsf6|Rps13|Rbm17|Ern1|Rbm39|Ptbp3
Downregulated	Metascape	GO_Biological Process	regulation of cell cycle process (GO:0010564)	-6.1	Rhoa|Brca2|Ctnnb1|Ccnd2|Cdk1|Dync1h1|Igf1r|Nek1|Nfe2l1|Npm1|Rdx|Rrm1|Uimc1|Sin3a|Timeless|Zfp207|Pebp1|Macroh2a1|Hnrnpu|Rab11a|Prpf40a|Fbxo5|Nop53|Smc4|Ecd|Sfpq|Tpx2|Appl1|Ncapg2|Ankrd17|Trrap|Tpr|Prc1|Setd2
Downregulated	Metascape	GO_Biological Process	protein catabolic process (GO:0030163)	-6.1	Ate1|Ctnnb1|Grn|Trip12|H13|Herc2|Hspa8|Nedd8|Psma2|Psma3|Ubc|Uchl1|Psma7|Ube2k|Ubqln1|Ube2j1|Usp14|Ube2d3|Pcyox1|Lonp2|Get4|Rnf146|Ubr4|Syvn1|Faf2|Usp42|Rps27a|Rnf114|Usp33|Bag6|Zswim8|Vps13a|Usp37|Rnf213
Downregulated	Metascape	GO_Biological Process	modification-dependent macromolecule catabolic process (GO:0043632)	-6.1	Ate1|Ctnnb1|Trip12|Herc2|Nedd8|Psma2|Psma3|Ubc|Uchl1|Psma7|Ube2k|Ubqln1|Ube2j1|Usp14|Ube2d3|Pcyox1|Get4|Rnf146|Ubr4|Syvn1|Faf2|Usp42|Rps27a|Rnf114|Usp33|Bag6|Zswim8|Usp37|Rnf213
Downregulated	Metascape	GO_Biological Process	mRNA metabolic process (GO:0016071)	-6	Dhx9|Hipk3|Hspa8|Pabpc1|Snrnp70|Srpk1|Srpk2|Sf1|Hnrnpu|Zranb2|Prpf40a|Acin1|Rbm8a|Tsen34|Eef1d|Luc7l3|Srsf6|Sympk|Ecd|Sfpq|Scaf11|Htatsf1|Rbm17|Ern1|Rbm39|Ddx46|Ptbp3|Tardbp|Atxn2l|Cpsf6
Downregulated	Enrichr	GO_Molecular Function	mRNA binding (GO:0003729)	-5.67832	CPSF6;RBM8A;DHX9;CNBP;HDLBP;HNRNPU;HNRNPR;ELAVL1;GNL3;PTBP3;ZAR1;DHX33;SNRNP70;FUBP1;SERBP1;TPR;LUC7L3;PABPC1;TARDBP;SRSF6;RPS13;CCT5;SF1
Downregulated	Enrichr	GO_Biological Process	protein deubiquitination (GO:0016579)	-5.1637	SMAD2;USP14;ENY2;USP37;USP42;TRRAP;USP33;NEDD8;TOMM20;RHOA;PSMA7;HCFC1;SNX3;CCNA2;UCHL1;PSMA3;PSMA2;UIMC1;UBC;CDK1;MDM4;RPS27A;NFRKB;OGT
Downregulated	Enrichr	GO_Biological Process	protein modification by small protein removal (GO:0070646)	-4.51168	SMAD2;USP14;USP37;USP42;TRRAP;USP33;NEDD8;TOMM20;RHOA;PSMA7;HCFC1;SNX3;CCNA2;UCHL1;PSMA3;PSMA2;UIMC1;UBC;CDK1;MDM4;RPS27A;NFRKB;OGT
Downregulated	Enrichr	GO_Biological Process	regulation of mRNA catabolic process (GO:0061013)	-3.60043	NUP214;HSPA8;PRKCD;ZC3HAV1;ELAVL1;PSMA7;MOV10;PSMA3;PSMA2;UBC;SERBP1;PABPC1;TNPO1;RPS27A
Downregulated	Enrichr	GO_Biological Process	histone H4 acetylation (GO:0043967)	-3.41506	NAA60;TRRAP;EP400;KAT7;BRD8;DMAP1;BRCA2;OGT;HCFC1
Downregulated	Enrichr	GO_Molecular Function	ubiquitin protein ligase binding (GO:0031625)	-3.26118	SMAD2;GABARAPL2;HSPA8;FAF2;NEDD8;SNCAIP;UBE2J1;BAG6;MAP1LC3B;UCHL1;PSMA3;HERC2;UBC;UQCRC1;TXNIP;RPS27A;DNM1L;EIF4E2;UBE2K
Downregulated	Enrichr	GO_Molecular Function	cadherin binding (GO:0045296)	-3.24424	MACF1;HSPA8;RDX;HDLBP;UBFD1;SLC3A2;ZC3HAV1;GAPVD1;PAICS;CKAP5;HCFC1;ATXN2L;MYO1B;CTTN;EEF1D;FASN;SERBP1;CTNNB1;MYH9;MAPRE1;SPTBN1
Downregulated	Enrichr	GO_Molecular Function	ubiquitin-like protein ligase binding (GO:0044389)	-3.09452	SMAD2;GABARAPL2;HSPA8;FAF2;NEDD8;SNCAIP;UBE2J1;BAG6;MAP1LC3B;UCHL1;PSMA3;HERC2;UBC;UQCRC1;TXNIP;RPS27A;DNM1L;EIF4E2;UBE2K

## Sheet: Upstream regulators_oocyte
Upstream regulator analysis: Transitioning oocyte to primordial follicle oocyte
Upstream Regulator	Expr Log Ratio	Molecule Type	Activation z-score	p-value	Target Molecules in Dataset
WBP2	-2.883	transcription regulator	2.339	0.00536	COL6A3,CTNNB1,FARSB,FHL1,HMGB2,IGBP1,RNMT,SYNM,TMA7
FOXO3	-3.302	transcription regulator	2.757	0.0107	BCL2L13,BNIP2,CAD,CSNK2A2,DNM1L,GTF2I,HDAC8,IGF1R,JAG1,MAP1LC3B,MXD4,PTTG1,TP63,TPX2,TXN2,UBC
UCP1		transporter	1.526	0.0447	AGAP1,ATG7,GSTZ1,PHGDH,SLC3A2,SYNM,TXN2,UBC
MMP3		peptidase	1.633	0.014	CPSF6,Fip1l1,LSM1,Rbm25,RBM4,SF3B1,TOP1

## Sheet: Upstream regulators_somatic
Upstream regulator analysis: Transitioning somatic cells to primordial follicle somatic cells
Upstream Regulator	Expr Log Ratio	Molecule Type	Activation z-score	p-value	Target Molecules in Dataset
E2F1	-0.323	transcription regulator	-1.588	1.25e-05	AR,ARID1A,BOK,BRCA1,BUB3,CBX5,CCND2,CCND3,CDK4,COX5A,CTNNB1,CTSB,DDX39B,DNMT1,DUSP1,EGR1,ERH,FBXO5,GABARAP,HMGN1,HNRNPR,HSPA8,ILK,JMY,MCL1,MCM2,OGT,PPM1G,PRDM2,RACGAP1,RFC5,RPS16,RRM1,SLC3A2,TRIM28,UCK2,UCP2
MXD1	1.842	transcription regulator	2.111	1.52e-05	ACO2,CCND2,CCND3,CDK14,CDK4,ETFB,KARS1,NDUFA10,RARS1,RPL3,RPS13,SARS1
CEBPB		transcription regulator	-1.662	9.9e-05	APP,ASF1A,BRCA1,CBX5,CCND2,CDK4,COL1A1,COL1A2,CTNNB1,DHX9,DNMT1,EIF2S1,GNAS,HLA-A,HSF1,HSP90AA1,HSPA8,IFNGR2,LIG1,MCM2,NFE2L1,NUDT21,PAICS,PRKCD,PSMA3,PTGES,RACGAP1,RAD21,RPA1,SCARB1,SGK1,SLC7A1,SMAD2,SOCS3,TACC3,TIMELESS,TMEM176B,WT1,XPO1
HIF1A	-1.718	transcription regulator	-1.543	0.00259	ATP5MC3,ATP5PF,BACE1,BRCA1,CD164,COX5A,EIF5A,ENO1,ERGIC1,HSPA5,ITPR1,KDM4B,KITLG,LIMS1,LOXL2,MANF,MCL1,MIF,NCOA4,NDUFA10,NPM1,SDC4,SLC25A37,SMAD2,SOCS3,SSBP1,TTN,UQCR10,UQCRC1,WT1
PDX1		transcription regulator	1.687	0.00607	AKR1B1,ATP5PF,COL1A1,Cyb5r3,EGR1,GNAS,HSPA5,IDH1,IGF1R,ILK,KAT7,KLF6,PHGDH,WFS1
ATXN1	-2.77	transcription regulator	1.954	0.0118	APP,BACE1,CIC,ITPR1
ELL2		transcription regulator	1.633	0.0127	ERGIC1,HDLBP,HM13,LMAN1,MANF,UBE2J1
ING1		transcription regulator	-2	0.0285	CTTN,DIDO1,EPS15,ERN1
TFEB		transcription regulator	-2.592	0.038	ATP6V0C,ATP6V1H,CTSB,GABARAP,LAMP1,TPP1,WT1
FOXP3		transcription regulator	-2.156	0.0412	BRCA1,EGR1,FOSL2,HLA-A,IFNGR2,IGF1R,JMY,LIG1,MAPK8,SDC4,TGFBR1
UCHL1	6.844	peptidase	2.403	0.0439	EIF4E2,HSPA5,JMY,PSMB5,RPL7,SMAD2
mir-204		microRNA	-2.186	0.0137	CAMK2D,DNMT3A,GNB1,ITPR1,MCL1,PRKACB
mir-1		microRNA	-1.572	0.0391	CCND2,CDK14,H3-3A/H3-3B,HDAC4,HNRNPU,IGF1R,MYLK,TNS3
IKBKB	-0.695	kinase	-1.769	0.0195	AR,BRCA1,CTNNB1,CTSB,EGR1,FASN,HLA-A,ILK,MAT2A,NID1,PTPN13,SERPINE2,SGK1,SOCS3,TGFBR1,TMEM176B,Tmsb4x (includes others)
MAPK9		kinase	2.578	0.0347	CHERP,EGR1,FASN,FOSL2,KLF6,LUC7L3,METAP2,MIF,PLIN2,PTGES,TBP
TGFB1	0.512	growth factor	-1.965	7.32e-07	ADAMTS2,APP,BACE1,BTG1,CCND2,CCND3,CCT5,CDK4,CFL1,CNIH1,COL12A1,COL1A1,COL1A2,COX5A,CTNNB1,CTSB,CTTN,DDX6,DNAJB4,DNAJB6,DNMT1,DNMT3A,DPYSL3,DUSP1,EGR1,ENO1,EPRS1,FASN,FERMT2,FETUB,FNBP1,FOSB,FOSL2,FUBP1,GABARAP,GNAS,GTPBP1,HDAC2,HNRNPC,HS6ST2,HSP90AA1,HSPA5,HTRA1,IDH1,IFRD1,ILK,INHA,ITPR1,KITLG,LAMP2,LIMS1,LOXL2,LSM2,MAP4,MCM2,MLXIP,MSN,MYH9,MYL6,MYLK,MYO10,NCF2,NFAT5,PAK3,PDLIM7,PFN2,PHGDH,PPP2R…
ANGPT2	0.572	growth factor	-1.857	0.00648	COL1A1,COL1A2,DNAJB4,EEF1B2,HDAC2,HDAC4,HSP90AA1,HSPA5,MIF,NCOA2,PHLDA1,PTGES,RAD21,ST13,TMEM41B
HRAS		enzyme	1.598	5.11e-10	APP,ATP5PF,BOK,CALU,CCND2,CCND3,CD81,CDC42BPA,CDK4,COL1A1,COL1A2,CTNNB1,CTSB,CTSV,DNMT1,DUSP1,EGR1,EIF4E2,FASN,FAT1,FERMT2,FOSB,FOSL2,GNB1,HNRNPA2B1,HSF1,HSP90AA1,HSPA8,HTRA1,IGF1R,ILK,KLF6,MMP23B,NID1,NPM1,PELI2,POLR2M,PRDX2,PRDX6,PRKCD,RHOA,RPS10,RPS11,RRM1,SERPINE2,SESN3,SMARCA2,SOAT1,SOCS3,STAU1,TACC3,TBP,TENM4,TGFB1I1,Tmsb4x (includes others),TSC22D1,TSPAN6
DDX5	-2.494	enzyme	1.915	0.00127	ATP5MC3,ATP5PF,COX5A,HTRA1,NFAT5,UQCR10,UQCRB,UQCRC1
KDM1A		enzyme	1.651	0.0141	BRCA1,CAD,CCND2,COL1A1,COL1A2,CTNNB1,DNMT1,FASN,GREB1,HLA-A,IGF1R,MCM2,MSN,MYO1B,PHLDB2,RNF213,SUCO,TIMELESS,TRIM37,UCP2,WWTR1
DDX25		enzyme	-1.706	0.0159	BZW1,CCND2,DNAJB4,DPYSL3,EEF1D,PEX2,RBM4B,SGMS1,TSPAN6
WNT4	2.481	cytokine	1.969	0.0103	COL1A1,CTNNB1,FKBP5,FST,PLIN2
GABA		chemical - endogenous mammalian	2.897	1.5e-10	APP,BTG1,CCND2,CDIPT,CHERP,CNOT3,COX5A,CSNK2A1,CTBP1,DDX39B,EIF4A2,FASN,GNAS,GNB1,HERC2,HERPUD1,HNRNPC,HSPA5,IDH1,IGF1R,ITPR1,LAMP1,LMAN1,MCM2,Nedd4,NFAT5,NUP133,PABPN1,PRDX6,RAD21,RDX,RPL18,Rpl34 (includes others),RPL35A,RPL6,RPL7,RPS18,RPS25,RPS26,SMAD2,Tmsb4x (includes others),XPO1,ZNF274
D-glucose		chemical - endogenous mammalian	-2	0.000227	ACO2,AKR1B1,APP,CANX,CCND2,CCND3,CDK4,COL1A1,COL1A2,CTNNB1,CTSB,CTSV,DNAJA2,DUSP1,EGR1,EIF5A,ENO1,FASN,FST,GABARAP,HDAC2,HERPUD1,HSPA5,IDH1,IGF1R,ILK,ITPR1,MCL1,MIF,OGDH,PARP1,PPP2R2A,PRDX6,PRKCD,SARS1,SGK1,SLC3A2,SLC7A1,SRM,SSBP1,TKT,UCP2,WIPI2,ZMYND8
corticosterone		chemical - endogenous mammalian	-1.504	0.00413	APP,BACE1,CDK4,COL1A1,COL1A2,FASN,FKBP5,HSPA5,MAPK8,SCARB1,SGK1,UCP2
homocysteine		chemical - endogenous mammalian	-1.632	0.0343	EEF1D,FASN,FOSL2,HERPUD1,HSPA5,PHLDA1,PRDX2,SOCS3
